# Supplementary material for: N-(2,4-Difluoro­phen­yl)-5-methyl-1,2-oxazole-4-carboxamide hemihydrate
Source: Acta Crystallogr Sect E Struct Rep Online. 2012 Jul 4;68(Pt 8):o2325. doi: 10.1107/S1600536812029431 (PMC3414190; doi:10.1107/S1600536812029431)
Supplement: Supplementary file 2 [file e-68-o2325-Isup2.hkl]

# 
# h,k,l, Fc-squared, Fo-squared, sigma(Fo-squared) and status flag 
# 
data_I
_shelx_title ' X in C2/c' 
_shelx_refln_list_code          4 
_shelx_F_calc_maximum      561.57 
_exptl_crystal_F_000      1016.00 
_reflns_d_resolution_high  0.8346 
 
loop_ 
 _symmetry_equiv_pos_as_xyz 
 'x, y, z' 
 '-x, y, -z+1/2' 
 'x+1/2, y+1/2, z' 
 '-x+1/2, y+1/2, -z+1/2' 
 '-x, -y, -z' 
 'x, -y, z-1/2' 
 '-x+1/2, -y+1/2, -z' 
 'x+1/2, -y+1/2, z-1/2' 
 
_cell_length_a    15.1820 
_cell_length_b    13.8030 
_cell_length_c    12.1590 
_cell_angle_alpha  90.000 
_cell_angle_beta  120.060 
_cell_angle_gamma  90.000 
 
_shelx_F_squared_multiplier     1.000 
 
loop_ 
 _refln_index_h 
 _refln_index_k 
 _refln_index_l 
 _refln_F_squared_calc 
 _refln_F_squared_meas 
 _refln_F_squared_sigma 
 _refln_observed_status 
   2   0   0     1248.78     1330.86      9.14 o 
   4   0   0    15759.90    15079.49    165.39 o 
   6   0   0     6567.84     5500.07    121.04 o 
   8   0   0     1025.65      873.42     16.86 o 
  10   0   0        7.00       16.68      7.25 o 
  12   0   0      223.37      220.11     11.26 o 
  14   0   0       75.01       82.36      9.43 o 
   1   1   0     1411.93     1548.04     29.00 o 
   3   1   0     3936.95     3833.54     70.89 o 
   5   1   0     1897.18     1821.62     14.20 o 
   7   1   0      451.43      492.53      9.11 o 
   9   1   0      484.24      446.96     10.93 o 
  11   1   0      144.09      127.79      8.35 o 
  13   1   0      254.75      246.29     11.99 o 
  15   1   0        1.05        1.81      8.34 o 
   0   2   0     7464.40     6885.10     77.66 o 
   2   2   0     7700.30     7726.34     99.43 o 
   4   2   0      833.66      892.59      9.21 o 
   6   2   0     2397.87     2383.25     18.32 o 
   8   2   0       82.87      100.53      5.44 o 
  10   2   0      288.95      318.43     10.91 o 
  12   2   0       61.39       68.20      7.98 o 
  14   2   0        1.68       -3.26      7.98 o 
   1   3   0      392.80      421.83      6.23 o 
   3   3   0      184.54      266.42      6.55 o 
   5   3   0     1346.18     1472.16     13.68 o 
   7   3   0       54.64       49.35      4.72 o 
   9   3   0        9.54        5.44      5.80 o 
  11   3   0        1.12       -6.16      6.16 o 
  13   3   0       36.13       33.73      7.98 o 
  15   3   0       39.72       34.46      9.43 o 
   0   4   0        2.91       -5.44      3.63 o 
   2   4   0     3536.81     3120.90     74.59 o 
   4   4   0     4557.33     4239.50     99.38 o 
   6   4   0      134.88      139.83      5.81 o 
   8   4   0      299.27      326.57      9.46 o 
  10   4   0       17.08       16.32      6.17 o 
  12   4   0       10.04        5.08      6.53 o 
  14   4   0       13.86       13.78      7.98 o 
   1   5   0     2061.86     2210.73     15.01 o 
   3   5   0     1887.63     2048.18     15.65 o 
   5   5   0     1623.43     1812.21     21.07 o 
   7   5   0      383.63      431.72     10.56 o 
   9   5   0      620.73      649.20     14.58 o 
  11   5   0       18.61       11.24      6.53 o 
  13   5   0       33.41       40.99      8.71 o 
  15   5   0        8.98       -2.54      9.79 o 
   0   6   0     1666.50     1628.23     15.22 o 
   2   6   0     3445.21     3717.17     22.39 o 
   4   6   0      133.57      126.76      5.81 o 
   8   6   0      243.89      231.48      9.45 o 
  10   6   0       22.20       20.31      6.89 o 
  12   6   0        4.67        1.45      7.25 o 
  14   6   0       16.87        2.90      9.07 o 
   1   7   0      453.96      479.90      8.75 o 
   3   7   0     2271.16     2416.92     20.09 o 
   5   7   0      609.11      668.79     12.04 o 
   7   7   0        0.53       -1.45      6.89 o 
   9   7   0      168.09      186.63      9.80 o 
  11   7   0       11.68        9.79      6.89 o 
  13   7   0        0.27       -6.89      8.70 o 
   0   8   0     1949.32     1920.19     20.00 o 
   2   8   0     3756.54     3895.49     26.38 o 
   4   8   0     1479.15     1578.84     18.02 o 
   6   8   0     1144.44     1178.24     17.58 o 
   8   8   0       67.37       55.51      7.62 o 
  10   8   0       29.34       37.36      7.25 o 
  12   8   0       17.82       21.76      8.34 o 
   1   9   0      175.29      149.30      7.27 o 
   3   9   0      683.84      639.01     13.87 o 
   5   9   0       91.33       95.81      7.26 o 
   7   9   0       87.55       84.55      7.98 o 
   9   9   0       18.65       21.40      6.89 o 
  11   9   0        1.63        5.80      7.62 o 
  13   9   0       31.66       40.62      9.79 o 
   0  10   0      730.89      684.36     15.69 o 
   2  10   0       77.56       88.18      6.53 o 
   4  10   0     1199.20     1283.22     18.68 o 
   6  10   0        0.15        2.54      5.44 o 
   8  10   0      100.00       87.82      9.07 o 
  10  10   0        7.70       13.78      7.62 o 
  12  10   0       24.36       17.77      9.79 o 
   1  11   0      944.19      974.54     16.44 o 
   3  11   0     1150.24     1043.20     17.93 o 
   5  11   0      410.95      412.48     13.09 o 
   7  11   0       42.65       44.62      7.25 o 
   9  11   0       80.53       75.47      9.80 o 
  11  11   0       17.32       18.13      9.43 o 
   0  12   0     7565.71     6583.35     47.47 o 
   2  12   0      503.12      478.65     13.83 o 
   4  12   0      557.64      534.47     15.29 o 
   6  12   0       12.82       16.68      7.62 o 
   8  12   0       23.32       20.31      7.62 o 
  10  12   0       12.96       23.94      8.70 o 
   1  13   0        3.61        5.80      6.89 o 
   3  13   0      181.43      162.30     10.17 o 
   5  13   0       34.65       15.96      9.07 o 
   7  13   0      453.60      535.67     17.09 o 
   9  13   0       18.74       27.56      9.07 o 
   0  14   0       13.51       91.03     17.05 o 
   2  14   0       19.30        8.70      6.89 o 
   4  14   0       91.18      109.58     10.16 o 
   6  14   0       72.33       58.41      9.80 o 
   8  14   0       50.33       47.16      9.79 o 
   1  15   0        8.14        5.80      6.89 o 
   3  15   0        0.01        0.36      7.25 o 
   5  15   0       43.20       48.61     10.52 o 
   0  16   0       42.25       32.65     14.15 o 
   2  16   0      118.86      111.77     10.52 o 
 -15   1   1       24.00       15.96      7.62 o 
 -13   1   1      106.81      120.48      8.71 o 
 -11   1   1      832.67      717.40     15.70 o 
  -9   1   1        0.00        5.44      3.99 o 
  -7   1   1     2414.62     2392.03     18.68 o 
  -5   1   1        2.14        7.25      2.54 o 
  -3   1   1     2653.79     2389.05     52.67 o 
  -1   1   1     6410.80     7068.57     68.71 o 
   1   1   1      195.17      253.52      5.48 o 
   3   1   1    17394.33    18080.01    180.61 o 
   5   1   1     1069.06     1052.51     11.78 o 
   7   1   1       73.08       71.86      5.08 o 
   9   1   1      402.89      375.55     10.92 o 
  11   1   1       26.77       29.02      5.80 o 
  13   1   1       80.50       64.94      9.07 o 
  15   1   1       33.07       48.60      9.43 o 
 -16   2   1        0.01        2.90      8.34 o 
 -14   2   1        3.89        1.81      7.25 o 
 -12   2   1       13.13       14.14      6.17 o 
 -10   2   1      573.52      607.56     13.12 o 
  -8   2   1      226.48      239.56      8.00 o 
  -6   2   1     1325.44     1397.27     13.30 o 
  -4   2   1     1214.63     1098.34      9.66 o 
  -2   2   1        0.01        7.98      2.90 o 
   0   2   1    19398.12    19619.38    363.01 o 
   2   2   1    51051.63    59198.23    362.33 o 
   4   2   1     2966.84     2853.50     17.84 o 
   6   2   1       25.00       22.13      3.63 o 
   8   2   1       19.02       26.11      4.72 o 
  10   2   1        5.52        6.17      5.80 o 
  12   2   1       53.82       74.73      7.62 o 
  14   2   1        3.74       -0.36      7.62 o 
 -15   3   1        1.08       15.96      7.98 o 
 -13   3   1       17.85        3.99      7.25 o 
 -11   3   1        0.07       -2.54      5.08 o 
  -9   3   1       13.72        5.80      4.71 o 
  -7   3   1      174.74      171.52      6.18 o 
  -5   3   1     3212.89     3608.44     20.54 o 
  -3   3   1      421.42      422.22      6.22 o 
  -1   3   1    13914.03    13432.57    137.96 o 
   1   3   1       10.39        9.07      2.54 o 
   3   3   1     3011.49     3275.47     18.30 o 
   5   3   1     1307.67     1279.58     13.64 o 
   7   3   1      363.34      384.00      9.83 o 
   9   3   1        0.03        1.45      5.08 o 
  11   3   1        2.27        3.99      5.80 o 
  13   3   1        0.23        0.73      7.25 o 
 -14   4   1       31.04       36.27      9.07 o 
 -12   4   1      188.16      204.44     10.17 o 
 -10   4   1       15.41       16.32      5.44 o 
  -8   4   1      622.24      672.87     12.41 o 
  -6   4   1       28.35       37.36      3.99 o 
  -4   4   1     1907.43     2084.84     15.31 o 
  -2   4   1     2023.26     1996.39     13.57 o 
   0   4   1     1073.89     1048.71      6.81 o 
   2   4   1        7.68       10.16      2.90 o 
   4   4   1     1089.09     1001.30     11.78 o 
   6   4   1      120.89      134.35      6.17 o 
   8   4   1      256.48      278.05      9.45 o 
  10   4   1      116.79      121.23      8.35 o 
  12   4   1        0.30        4.35      6.53 o 
  14   4   1       38.05       46.43      9.07 o 
 -15   5   1       25.64       23.57     10.16 o 
 -13   5   1       65.03       60.22      8.71 o 
 -11   5   1        4.65        1.45      5.80 o 
  -9   5   1      323.45      328.75     10.18 o 
  -7   5   1      110.03      117.99      6.17 o 
  -5   5   1     5981.25     5703.72    126.12 o 
  -3   5   1     1926.82     2158.36     16.05 o 
  -1   5   1     5917.33     5728.70    111.24 o 
   1   5   1      218.56      227.81      5.46 o 
   3   5   1      972.42     1043.49     11.76 o 
   5   5   1     1527.89     1604.71     16.60 o 
   7   5   1      496.87      508.22     11.29 o 
   9   5   1      145.64      156.11      8.71 o 
  11   5   1        0.38       11.60      6.16 o 
  13   5   1        2.07        3.99      7.25 o 
 -14   6   1      191.63      230.54     13.80 o 
 -12   6   1        6.25        1.81      6.89 o 
 -10   6   1       89.15       92.17      7.62 o 
  -8   6   1      132.96      117.27      6.90 o 
  -6   6   1     4440.84     5009.17     31.11 o 
  -4   6   1      702.99      833.62     11.34 o 
  -2   6   1      400.90      392.00      7.66 o 
   0   6   1     1770.26     1626.97     50.92 o 
   2   6   1     1657.24     1557.90     14.82 o 
   4   6   1       95.22      107.82      6.17 o 
   6   6   1      481.97      485.98     11.66 o 
   8   6   1     1149.35     1157.80     19.40 o 
  10   6   1        6.93       16.32      6.53 o 
  12   6   1        8.65        9.07      7.25 o 
  14   6   1        3.34       -2.90      9.43 o 
 -13   7   1       44.81       44.62      9.79 o 
 -11   7   1       12.94       11.97      6.89 o 
  -9   7   1      652.42      654.67     15.31 o 
  -7   7   1       91.23      105.61      8.35 o 
  -5   7   1     7717.16     7940.13    168.43 o 
  -3   7   1      224.98      251.60      7.27 o 
  -1   7   1       64.99       67.87      4.72 o 
   1   7   1       78.27       75.86      4.72 o 
   3   7   1        8.20       14.51      3.99 o 
   5   7   1       80.08       83.11      6.17 o 
   7   7   1     1079.85     1089.65     18.30 o 
   9   7   1       76.20       87.81      8.35 o 
  11   7   1       88.09       89.62      9.43 o 
  13   7   1        0.29       -5.80      8.34 o 
 -14   8   1        2.06       -2.18      8.70 o 
 -12   8   1      129.99      131.38     11.25 o 
 -10   8   1        0.33        5.08      6.89 o 
  -8   8   1      109.30      109.61      7.98 o 
  -6   8   1      937.10      935.81     15.36 o 
  -4   8   1       36.55       30.84      5.44 o 
  -2   8   1      407.53      487.69     10.20 o 
   0   8   1     1135.60     1015.98      9.60 o 
   2   8   1      557.73      477.78      9.85 o 
   4   8   1        0.08        3.99      4.35 o 
   6   8   1       56.90       65.67      6.17 o 
   8   8   1      496.19      510.66     15.29 o 
  10   8   1       62.57       72.19      8.71 o 
  12   8   1       19.82       13.42      8.70 o 
 -13   9   1       14.26        2.90      9.79 o 
 -11   9   1       22.28       20.31      7.98 o 
  -9   9   1       43.90       40.26      7.25 o 
  -7   9   1       85.18       82.37      7.26 o 
  -5   9   1       91.02       67.87      6.53 o 
  -3   9   1        0.01       11.24      4.35 o 
  -1   9   1      216.28      224.94      7.99 o 
   1   9   1       71.28       77.29      5.44 o 
   3   9   1      133.60      133.61      7.26 o 
   5   9   1      170.03      155.06      8.35 o 
   7   9   1       40.27       40.26      6.89 o 
   9   9   1      151.73      147.02     10.89 o 
  11   9   1       72.22       63.49     10.52 o 
 -12  10   1       81.67      112.47     10.52 o 
 -10  10   1      416.67      455.98     16.36 o 
  -8  10   1       33.34       40.26      7.25 o 
  -6  10   1      311.50      298.81     10.54 o 
  -4  10   1      655.79      560.43     13.49 o 
  -2  10   1      723.01      656.51     13.50 o 
   0  10   1       44.57       28.79      5.80 o 
   2  10   1     1723.69     1692.59     20.24 o 
   4  10   1       22.68       21.40      6.17 o 
   6  10   1        8.11        9.43      6.17 o 
   8  10   1        7.14        3.26      6.89 o 
  10  10   1        2.57        4.35      8.34 o 
 -11  11   1       96.56      118.29     12.70 o 
  -9  11   1       49.89       35.55      8.34 o 
  -7  11   1      119.16      113.60      8.71 o 
  -5  11   1      300.98      308.58     11.27 o 
  -3  11   1      537.51      584.14     14.20 o 
  -1  11   1       14.62       25.39      6.17 o 
   1  11   1       58.82       49.70      6.89 o 
   3  11   1      523.53      498.45     13.84 o 
   5  11   1      413.37      463.02     13.82 o 
   7  11   1       23.18       26.48      8.34 o 
   9  11   1       29.64       41.71      8.34 o 
  11  11   1        5.42        3.63      8.34 o 
 -10  12   1       36.20       30.83      9.79 o 
  -8  12   1      101.41       75.11      9.43 o 
  -6  12   1       97.07       78.02      8.35 o 
  -4  12   1      274.09      269.97     11.26 o 
  -2  12   1      164.96      163.39      9.44 o 
   0  12   1      137.22      137.45      6.72 o 
   2  12   1        0.92       -1.45      8.70 o 
   4  12   1      150.09      156.10     10.89 o 
   6  12   1      243.29      254.62     12.35 o 
   8  12   1       38.78       42.80      8.71 o 
  10  12   1       32.23       27.20      9.43 o 
  -9  13   1       14.38       10.52      8.70 o 
  -7  13   1       54.31       37.73      9.43 o 
  -5  13   1        9.88        8.34      7.25 o 
  -3  13   1      141.25      130.68      9.80 o 
  -1  13   1     1204.28     1141.66     21.21 o 
   1  13   1        3.08        6.89      6.53 o 
   3  13   1      788.17      726.94     18.23 o 
   5  13   1      256.44      254.63     12.71 o 
   7  13   1        1.59        5.80      7.98 o 
   9  13   1        1.91        4.71      8.70 o 
  -8  14   1        0.45        9.43      7.62 o 
  -6  14   1       11.32        9.07      8.70 o 
  -4  14   1      528.40      522.87     16.37 o 
  -2  14   1        0.01       -6.89      6.89 o 
   0  14   1       34.31       24.66      5.39 o 
   2  14   1       35.46       31.19      6.89 o 
   4  14   1        3.01       -4.71      7.98 o 
   6  14   1      185.68      167.36     12.34 o 
  -7  15   1        2.53        4.71      7.98 o 
  -5  15   1      152.15      184.02     11.98 o 
  -3  15   1      136.73      125.58     10.53 o 
  -1  15   1        2.42       -5.08      7.25 o 
   1  15   1        0.42      -10.88      7.25 o 
   3  15   1       23.56       27.20      7.98 o 
   5  15   1       38.49       41.35      8.71 o 
  -4  16   1       27.67       37.36      7.62 o 
  -2  16   1       12.25       24.66      7.98 o 
   0  16   1       51.17       74.29     12.51 o 
   2  16   1       56.32       73.28      9.43 o 
 -16   0   2       15.67       22.49      7.98 o 
 -14   0   2       26.52       28.65      6.89 o 
 -12   0   2       36.14       34.82      6.53 o 
 -10   0   2      278.94      299.23      9.82 o 
  -8   0   2      475.06      431.76      8.75 o 
  -6   0   2      844.31      759.92      9.19 o 
  -4   0   2     8127.26     7091.30    104.92 o 
  -2   0   2     9764.03     7832.09     93.67 o 
   0   0   2     2201.56     1892.60     41.13 o 
   2   0   2   315356.81   369180.34   1393.58 o 
   4   0   2    11453.06    10052.32    160.48 o 
   6   0   2      524.64      505.16      9.85 o 
   8   0   2      143.61      139.43      7.26 o 
  10   0   2       15.66       13.06      5.80 o 
  12   0   2        2.87       17.41      5.80 o 
  14   0   2       12.24        4.71      8.70 o 
 -15   1   2        1.78        6.89      7.25 o 
 -13   1   2        3.72        2.90      6.16 o 
 -11   1   2      871.42      845.69     16.07 o 
  -9   1   2     2035.78     1979.19     19.62 o 
  -7   1   2      141.47      140.60      5.45 o 
  -5   1   2     5804.25     5276.94     99.60 o 
  -3   1   2     2266.99     2008.80     53.90 o 
  -1   1   2      840.48     1056.07      7.46 o 
   1   1   2     2996.06     2446.31     59.14 o 
   3   1   2        6.89       13.42      3.63 o 
   5   1   2      367.84      303.46      8.01 o 
   7   1   2      153.48      116.58      6.54 o 
   9   1   2      276.40      264.59      9.81 o 
  11   1   2       13.90        7.98      6.53 o 
  13   1   2       43.45       44.62      9.07 o 
 -16   2   2       24.03       25.03      8.70 o 
 -14   2   2        0.08        1.09      6.53 o 
 -12   2   2       30.14       41.35      6.53 o 
 -10   2   2     1233.04     1204.69     17.24 o 
  -8   2   2      935.44      980.34     13.19 o 
  -6   2   2     3083.05     3159.13     19.71 o 
  -4   2   2    14145.11    14691.48    160.78 o 
   0   2   2    22343.67    23134.58   1268.55 o 
   2   2   2    11003.56    10890.04    141.68 o 
   4   2   2     5822.28     5518.89    119.99 o 
   6   2   2       25.48       18.50      4.35 o 
   8   2   2      863.26      833.77     15.35 o 
  10   2   2       69.53       77.28      7.62 o 
  12   2   2        3.37        4.35      6.89 o 
  14   2   2        7.06       17.77      8.34 o 
 -15   3   2        0.53        6.16      7.98 o 
 -13   3   2      365.33      392.29     13.45 o 
 -11   3   2      253.62      261.64     10.17 o 
  -9   3   2      420.09      418.03     10.20 o 
  -7   3   2      195.49      200.65      6.54 o 
  -5   3   2      711.00      700.09      9.17 o 
  -3   3   2      415.79      453.89      6.22 o 
  -1   3   2     6922.19     7182.69    105.33 o 
   1   3   2     1037.30     1025.01      9.99 o 
   3   3   2     3437.45     3590.14     20.94 o 
   5   3   2       40.34       38.09      4.72 o 
   7   3   2      170.78      177.61      7.99 o 
   9   3   2        0.19       -7.62      5.80 o 
  11   3   2       11.61       -5.08      7.25 o 
  13   3   2        0.00        2.54      7.25 o 
 -16   4   2      268.08      279.30     15.62 o 
 -14   4   2       33.71       39.90      8.34 o 
 -12   4   2       39.47       50.42      7.25 o 
 -10   4   2      307.00      321.79     10.54 o 
  -8   4   2       35.68       33.37      5.08 o 
  -6   4   2       46.79       58.06      4.35 o 
  -4   4   2     2711.28     3237.01     18.90 o 
  -2   4   2      302.23      276.05      5.11 o 
   0   4   2     6414.12     5618.68    429.65 o 
   2   4   2        6.91        6.53      2.18 o 
   4   4   2      880.36      818.79     11.73 o 
   6   4   2     1094.79     1059.73     15.03 o 
   8   4   2       88.28      107.06      7.26 o 
  10   4   2       57.02       46.80      7.62 o 
  12   4   2        7.60       -6.89      7.98 o 
 -15   5   2        0.91       13.05      9.07 o 
 -13   5   2        4.38        1.45      6.89 o 
 -11   5   2        1.70       -4.71      5.44 o 
  -9   5   2        0.33        3.26      4.35 o 
  -7   5   2     1377.78     1381.07     16.19 o 
  -5   5   2      176.42      166.10      5.82 o 
  -3   5   2    11576.46    11932.19    171.82 o 
  -1   5   2      744.58      877.96      9.91 o 
   1   5   2       36.96       35.19      3.63 o 
   3   5   2      214.63      200.34      6.54 o 
   5   5   2      101.97       79.14      6.17 o 
   7   5   2      292.95      341.02     10.54 o 
   9   5   2       83.88       92.89      7.98 o 
  11   5   2       38.63       53.32      7.98 o 
  13   5   2        1.19        2.54      7.98 o 
 -14   6   2        8.66       17.04      9.07 o 
 -12   6   2       76.02       80.18      8.35 o 
 -10   6   2        6.00       11.60      5.08 o 
  -8   6   2        5.16        1.09      4.35 o 
  -6   6   2     1943.02     2160.11     19.99 o 
  -4   6   2        5.37        6.53      3.99 o 
  -2   6   2       53.20       78.75      4.72 o 
   0   6   2     6558.33     5997.01    320.39 o 
   2   6   2     1277.94     1249.63     13.99 o 
   4   6   2     1346.92     1464.17     16.55 o 
   6   6   2       15.16       12.69      5.44 o 
   8   6   2       39.78       41.72      6.89 o 
  10   6   2       62.00       80.18      8.71 o 
  12   6   2        1.32       16.32      7.62 o 
 -15   7   2        0.89       -5.08      9.79 o 
 -13   7   2      324.89      356.49     14.90 o 
 -11   7   2       13.48        1.09      6.89 o 
  -9   7   2       29.10       25.75      6.17 o 
  -7   7   2      292.94      294.90      9.45 o 
  -5   7   2        3.55        6.53      3.99 o 
  -3   7   2      700.52      980.81     12.79 o 
  -1   7   2     3777.50     4105.33     25.37 o 
   1   7   2      134.40      134.38      6.17 o 
   3   7   2       27.44       19.59      4.35 o 
   5   7   2      972.76      987.31     15.73 o 
   7   7   2       53.27       48.61      6.53 o 
   9   7   2       45.30       47.16      7.98 o 
  11   7   2       74.44       93.97     10.16 o 
 -14   8   2       59.59       63.12     10.52 o 
 -12   8   2       12.26       25.02      7.62 o 
 -10   8   2       69.61       73.65      8.34 o 
  -8   8   2       48.76       39.54      6.17 o 
  -6   8   2      119.48      113.63      6.90 o 
  -4   8   2     1718.21     1963.73     19.92 o 
  -2   8   2     2274.67     2498.87     21.16 o 
   0   8   2     1665.38     1704.30     73.97 o 
   2   8   2      472.01      461.22     10.20 o 
   4   8   2      841.13      862.22     14.25 o 
   6   8   2       72.66       78.74      7.26 o 
   8   8   2      187.56      173.21     10.17 o 
  10   8   2        0.53        7.62      7.62 o 
  12   8   2        2.47        2.18      8.70 o 
 -13   9   2      214.27      222.58     13.43 o 
 -11   9   2       41.58       48.61      8.34 o 
  -9   9   2        3.00       -9.79      6.53 o 
  -7   9   2        9.20       14.14      5.80 o 
  -5   9   2      266.88      244.63      9.09 o 
  -3   9   2       29.34       22.49      5.08 o 
  -1   9   2      932.16      940.97     14.27 o 
   1   9   2        8.43       13.78      4.71 o 
   3   9   2      110.45      115.43      6.90 o 
   5   9   2        5.00        4.35      5.80 o 
   7   9   2      135.81      162.25     10.16 o 
   9   9   2        7.10        6.17      7.98 o 
  11   9   2        4.51        7.98      8.34 o 
 -12  10   2        0.06       11.97      7.62 o 
 -10  10   2       40.51       35.55      8.71 o 
  -8  10   2      122.81      115.78      9.07 o 
  -6  10   2      120.83       94.74      8.35 o 
  -4  10   2        5.06        8.34      5.08 o 
  -2  10   2     1984.82     2054.42     22.13 o 
   0  10   2      547.58      532.52     37.35 o 
   2  10   2      310.73      310.49     10.54 o 
   4  10   2       22.13       14.51      6.53 o 
   6  10   2      303.11      367.41     13.08 o 
   8  10   2        3.12        4.71      7.25 o 
  10  10   2       28.03       19.59      9.79 o 
 -11  11   2      202.03      218.21     12.71 o 
  -9  11   2        8.30        3.26      7.25 o 
  -7  11   2      305.35      282.74     11.63 o 
  -5  11   2       95.85       90.00      7.26 o 
  -3  11   2      474.95      430.24     12.38 o 
  -1  11   2     1018.49      927.48     17.18 o 
   1  11   2      482.78      461.56     12.74 o 
   3  11   2      357.46      374.88     12.73 o 
   5  11   2      759.58      771.42     18.23 o 
   7  11   2      120.34      127.75     10.89 o 
   9  11   2        4.50        8.34      8.34 o 
 -10  12   2       78.74       62.04     10.16 o 
  -8  12   2      106.61      104.15      9.80 o 
  -6  12   2       30.97       35.91      7.62 o 
  -4  12   2       50.14       40.99      7.26 o 
  -2  12   2      628.26      579.63     15.30 o 
   0  12   2      377.90      350.92      8.74 o 
   2  12   2     4420.85     4054.01     38.15 o 
   4  12   2      549.03      561.28     16.02 o 
   6  12   2       84.62       74.02     10.16 o 
   8  12   2        2.16       -2.90      8.70 o 
  -9  13   2       79.24       74.01     10.16 o 
  -7  13   2       75.81       61.68      9.43 o 
  -5  13   2      904.61      910.96     20.07 o 
  -3  13   2        0.05       -5.08      6.89 o 
  -1  13   2      305.22      288.18     11.99 o 
   1  13   2        4.62       -1.45      6.89 o 
   3  13   2        0.15       -2.90      7.25 o 
   5  13   2       11.18       23.21      7.98 o 
   7  13   2       65.29       58.77     10.52 o 
  -8  14   2       17.92       14.87      7.98 o 
  -6  14   2      153.28      145.92     10.53 o 
  -4  14   2      108.02      113.95      9.43 o 
  -2  14   2       80.30      102.32      9.43 o 
   0  14   2       19.09       10.70      4.74 o 
   2  14   2       41.92       38.09      7.98 o 
   4  14   2       38.47       29.74      8.71 o 
   6  14   2       28.63       14.51      9.43 o 
  -7  15   2        8.05        8.34      7.98 o 
  -5  15   2        2.63       19.95      7.62 o 
  -3  15   2        9.14       29.74      6.89 o 
  -1  15   2       36.41       40.62      8.34 o 
   1  15   2        4.62       -6.89      7.25 o 
   3  15   2       51.86       38.09      9.07 o 
   5  15   2        3.00       -7.62      8.70 o 
  -4  16   2       65.23       96.86      9.79 o 
  -2  16   2        4.09       18.49      7.62 o 
   0  16   2      145.20      148.40      7.94 o 
   2  16   2       15.04        9.07      8.70 o 
 -17   1   3        0.15       -0.73      8.34 o 
 -15   1   3       34.55       57.31      7.98 o 
 -13   1   3       47.51       41.72      7.62 o 
 -11   1   3      119.34      117.98      7.62 o 
  -9   1   3     4809.55     4835.69     30.46 o 
  -7   1   3        9.57        2.18      2.54 o 
  -5   1   3     7151.74     6151.69    110.59 o 
  -3   1   3      188.43      168.99      4.01 o 
  -1   1   3      943.78      943.62      8.52 o 
   1   1   3       40.60       33.02      3.63 o 
   3   1   3      149.60      145.72      6.18 o 
   5   1   3     5993.13     6117.54     33.56 o 
   7   1   3       34.59       25.03      5.80 o 
   9   1   3        4.10        7.25      5.44 o 
  11   1   3       20.52       16.32      7.25 o 
  13   1   3        9.59        6.17      7.25 o 
 -16   2   3       11.92      -13.06      8.70 o 
 -14   2   3       11.59       13.78      7.62 o 
 -12   2   3      344.87      344.35     11.27 o 
 -10   2   3       23.35       23.94      4.35 o 
  -8   2   3     2083.33     2281.05     19.31 o 
  -6   2   3     1175.30     1251.74     12.54 o 
  -4   2   3     3363.56     3283.27     76.28 o 
  -2   2   3     2290.38     2527.46     14.46 o 
   0   2   3     1561.93     1575.02    158.78 o 
   2   2   3     1085.97      997.15     11.06 o 
   4   2   3    11188.99    10644.30    186.21 o 
   6   2   3      332.30      310.68      9.82 o 
   8   2   3        0.31        2.18      5.44 o 
  10   2   3       13.60        7.62      6.89 o 
  12   2   3        6.27        6.16      7.62 o 
 -17   3   3       25.27       33.73      9.43 o 
 -15   3   3       68.02       83.80     10.52 o 
 -13   3   3        0.13       -2.90      6.16 o 
 -11   3   3      150.30      136.89      7.99 o 
  -9   3   3       23.02       17.05      5.44 o 
  -7   3   3       37.14       38.82      3.99 o 
  -5   3   3     4146.64     3991.11     94.40 o 
  -3   3   3    11548.90    12470.64    154.26 o 
  -1   3   3       39.33       25.40      3.27 o 
   1   3   3     4198.40     4153.40     22.01 o 
   3   3   3      619.96      570.54     11.70 o 
   5   3   3      889.30      915.26     13.91 o 
   7   3   3       14.44       21.04      5.80 o 
   9   3   3        7.38        5.80      6.17 o 
  11   3   3       35.43       37.36      7.62 o 
  13   3   3        0.55        8.70      7.98 o 
 -16   4   3        0.85       -5.44      9.07 o 
 -14   4   3       22.63       33.73      8.34 o 
 -12   4   3       10.42       15.96      5.80 o 
 -10   4   3     1468.79     1428.60     19.84 o 
  -8   4   3      103.63      112.90      6.17 o 
  -6   4   3     5157.20     5599.56    126.20 o 
  -4   4   3      418.60      497.78      8.03 o 
  -2   4   3       15.51       28.66      2.90 o 
   0   4   3     4224.73     3880.87    297.56 o 
   2   4   3        3.72        5.80      2.90 o 
   4   4   3      292.11      297.21      8.37 o 
   6   4   3       60.16       61.68      6.17 o 
   8   4   3       19.05       17.05      6.17 o 
  10   4   3       28.38       28.65      7.62 o 
  12   4   3        3.00       -0.36      7.62 o 
 -15   5   3       14.81       31.55     10.52 o 
 -13   5   3       16.70       18.13      7.62 o 
 -11   5   3      119.78      105.26      7.99 o 
  -9   5   3       19.59       15.60      4.72 o 
  -7   5   3      336.26      358.13      8.73 o 
  -5   5   3     1905.46     2024.46     17.45 o 
  -3   5   3     4827.25     4902.57    108.65 o 
  -1   5   3     6037.20     5863.90    120.93 o 
   1   5   3      834.90      854.39     11.00 o 
   3   5   3       52.13       51.16      4.35 o 
   5   5   3      430.06      449.30     10.92 o 
   7   5   3      125.07      143.02      8.71 o 
   9   5   3       44.54       40.63      7.98 o 
  11   5   3       23.20       10.52      8.70 o 
 -16   6   3      185.18      197.48     14.52 o 
 -14   6   3     1471.42     1516.14     28.19 o 
 -12   6   3      739.43      744.42     17.86 o 
 -10   6   3      241.05      231.82      9.81 o 
  -8   6   3       14.80       24.30      4.71 o 
  -6   6   3        0.52       -2.18      5.80 o 
  -4   6   3     1330.26     1554.38     15.47 o 
  -2   6   3     4016.51     4833.07     26.65 o 
   0   6   3      947.93      924.27     41.63 o 
   2   6   3       99.23      111.45      5.81 o 
   4   6   3     1234.01     1136.29     15.78 o 
   6   6   3      190.27      187.78      9.44 o 
   8   6   3       19.32       22.12      6.53 o 
  10   6   3      311.84      311.04     14.17 o 
  12   6   3        2.65       -1.45      8.34 o 
 -15   7   3       35.53       39.90     10.88 o 
 -13   7   3        4.90       15.96      8.34 o 
 -11   7   3      500.01      531.39     15.29 o 
  -9   7   3       39.49       40.27      6.53 o 
  -7   7   3      528.56      579.08     12.75 o 
  -5   7   3      995.73     1148.63     14.66 o 
  -3   7   3     5614.92     5794.01    137.35 o 
  -1   7   3     3858.93     4112.11     26.46 o 
   1   7   3      387.64      365.57      8.74 o 
   3   7   3      220.59      249.29      8.72 o 
   5   7   3      201.50      210.32      9.08 o 
   7   7   3       22.69       25.39      7.25 o 
   9   7   3      158.39      152.47     10.53 o 
  11   7   3        0.00       15.59      8.34 o 
 -14   8   3        0.01        7.98      8.70 o 
 -12   8   3       79.71       78.37      9.43 o 
 -10   8   3      801.22      783.94     17.51 o 
  -8   8   3        0.08       -5.08      5.08 o 
  -6   8   3     1286.70     1405.90     18.34 o 
  -4   8   3     3011.22     3249.58     25.75 o 
  -2   8   3      211.21      242.03      8.00 o 
   0   8   3        3.21       -3.81      2.82 o 
   2   8   3       40.19       26.48      5.44 o 
   4   8   3      645.24      666.84     13.49 o 
   6   8   3       64.22       63.85      7.26 o 
   8   8   3        2.48       15.23      6.53 o 
  10   8   3       47.45       41.35      8.71 o 
 -13   9   3      139.42      156.79     12.34 o 
 -11   9   3      132.24      144.09     11.25 o 
  -9   9   3      387.69      397.86     13.46 o 
  -7   9   3      101.42       82.39      6.90 o 
  -5   9   3      241.55      266.74      9.45 o 
  -3   9   3        0.07        6.89      4.71 o 
  -1   9   3       44.00       38.09      5.44 o 
   1   9   3       49.63       48.25      5.80 o 
   3   9   3       77.21       64.23      7.98 o 
   5   9   3        0.89        9.79      5.80 o 
   7   9   3        0.34        6.16      6.16 o 
   9   9   3        3.35       -6.16      7.98 o 
 -12  10   3       71.10       61.67     10.52 o 
 -10  10   3      113.52      112.14      9.80 o 
  -8  10   3     1005.46      955.27     19.00 o 
  -6  10   3        6.77       17.41      5.44 o 
  -4  10   3      357.59      340.43     10.55 o 
  -2  10   3      689.94      640.13     13.50 o 
   0  10   3      784.05      707.40     27.74 o 
   2  10   3       18.78       22.85      6.17 o 
   4  10   3      895.67      914.05     18.25 o 
   6  10   3        0.13        3.63      7.25 o 
   8  10   3       24.24       42.43      7.98 o 
  10  10   3       10.14        6.89      9.07 o 
 -13  11   3       13.32       25.75      8.70 o 
 -11  11   3       29.73       30.83      9.07 o 
  -9  11   3      146.92      137.57     10.89 o 
  -7  11   3        1.56        3.99      6.53 o 
  -5  11   3      782.08      803.59     17.51 o 
  -3  11   3      153.94      151.04      8.35 o 
  -1  11   3     1139.93     1179.13     19.39 o 
   1  11   3       13.15        7.62      6.89 o 
   3  11   3        0.17       -4.71      6.89 o 
   5  11   3      172.54      189.52     11.25 o 
   7  11   3        6.60        1.09      7.98 o 
   9  11   3       28.06       22.12      9.79 o 
 -12  12   3       11.50       -5.08      9.07 o 
 -10  12   3      147.30      165.87     11.61 o 
  -8  12   3      322.48      319.43     13.81 o 
  -6  12   3        0.10       10.52      7.25 o 
  -4  12   3      694.53      652.71     16.04 o 
  -2  12   3      817.82      729.95     17.15 o 
   0  12   3      519.99      418.19     18.75 o 
   2  12   3       12.25       14.87      7.25 o 
   4  12   3       34.29       37.72      8.34 o 
   6  12   3        0.08       14.51      8.70 o 
   8  12   3       34.40       54.41      9.79 o 
 -11  13   3       29.08       26.84      9.43 o 
  -9  13   3       88.75       84.18     10.16 o 
  -7  13   3       13.23       20.31      7.25 o 
  -5  13   3        1.22       14.87      7.25 o 
  -3  13   3       75.20       78.73      8.34 o 
  -1  13   3      255.37      218.32     10.90 o 
   1  13   3      275.02      278.65     12.35 o 
   3  13   3       21.28        3.63      8.34 o 
   5  13   3      509.33      496.90     17.46 o 
   7  13   3       67.38       62.03     11.25 o 
  -8  14   3       41.21       42.08      8.71 o 
  -6  14   3       15.58       23.94      7.62 o 
  -4  14   3        0.01       15.23      6.53 o 
  -2  14   3      216.97      206.99     11.62 o 
   0  14   3      132.69      124.87      6.80 o 
   2  14   3        8.80        3.63      7.62 o 
   4  14   3      117.56      105.60     10.52 o 
  -7  15   3        3.32        9.07      7.98 o 
  -5  15   3       17.19        6.89      7.98 o 
  -3  15   3      115.19      121.20     11.25 o 
  -1  15   3       16.86       11.24      7.25 o 
   1  15   3       40.88       32.28      8.34 o 
   3  15   3       17.03       17.77      7.98 o 
  -4  16   3       34.71       60.57      9.07 o 
  -2  16   3       79.68      102.67      9.80 o 
   0  16   3        0.78        4.83     11.42 o 
 -16   0   4        0.73        3.63      7.62 o 
 -14   0   4       13.81       16.32      5.80 o 
 -12   0   4       95.50       78.39      6.53 o 
 -10   0   4       24.14       33.73      4.72 o 
  -8   0   4     1561.05     1665.70     16.25 o 
  -6   0   4      361.56      481.25      7.66 o 
  -4   0   4     3812.57     3304.61     18.18 o 
  -2   0   4    10849.14     9504.01    131.86 o 
   0   0   4     5390.96     4194.49     67.37 o 
   2   0   4        9.13       12.33      3.63 o 
   4   0   4    37844.26    38078.11    393.66 o 
   6   0   4     1772.53     1537.34     20.99 o 
   8   0   4       96.09      102.70      8.35 o 
  10   0   4       17.87       11.97      7.62 o 
  12   0   4       10.10       10.52      7.98 o 
 -17   1   4        0.40       -2.90      7.98 o 
 -15   1   4       85.91       95.79      9.07 o 
 -13   1   4       72.93       71.12      7.26 o 
 -11   1   4      553.78      503.61     12.39 o 
  -9   1   4     4640.91     4718.12     30.03 o 
  -7   1   4     2335.50     2497.06     18.68 o 
  -5   1   4     2766.07     2735.24     17.42 o 
  -3   1   4      208.11      184.56      4.37 o 
  -1   1   4    10202.46    10157.85    146.81 o 
   1   1   4     1884.06     1731.99     14.90 o 
   3   1   4      147.03      144.22      6.54 o 
   5   1   4      366.44      349.73     10.92 o 
   7   1   4      111.75      111.79      7.99 o 
   9   1   4       14.50       16.68      6.53 o 
  11   1   4        7.64       16.32      7.25 o 
 -16   2   4      109.38      111.77     10.52 o 
 -14   2   4      247.37      251.38     11.62 o 
 -12   2   4       36.05       38.81      6.17 o 
 -10   2   4       52.68       42.81      5.44 o 
  -8   2   4      962.33     1012.29     13.20 o 
  -6   2   4     9621.92     9402.46    157.06 o 
  -4   2   4      575.80      549.89      8.05 o 
  -2   2   4     1771.63     1828.31     13.45 o 
   0   2   4     2276.80     2171.83    241.65 o 
   2   2   4     3308.24     3045.39     21.15 o 
   4   2   4      814.34      835.65     13.17 o 
   6   2   4      257.66      246.78      9.81 o 
   8   2   4       55.53       48.98      7.62 o 
  10   2   4       39.13       48.24      7.25 o 
  12   2   4        1.25        0.73      7.62 o 
 -17   3   4        3.29       12.69      8.34 o 
 -15   3   4        2.06       17.04      7.98 o 
 -13   3   4       12.90       19.95      6.53 o 
 -11   3   4      575.62      598.01     13.85 o 
  -9   3   4        0.82        6.53      3.63 o 
  -7   3   4      171.82      174.06      6.18 o 
  -5   3   4      419.84      462.96      8.03 o 
  -3   3   4      181.77      267.31      5.82 o 
  -1   3   4       29.00       42.45      3.63 o 
   1   3   4      280.56      258.79      6.55 o 
   3   3   4      284.78      259.01      8.00 o 
   5   3   4      198.27      205.63      8.72 o 
   7   3   4      339.68      342.16     11.64 o 
   9   3   4      108.07      112.86      9.44 o 
  11   3   4        5.88       10.88      7.62 o 
 -16   4   4        6.04       21.40      7.98 o 
 -14   4   4     1015.21     1009.95     21.54 o 
 -12   4   4      322.94      347.54     12.00 o 
 -10   4   4      201.33      209.62      8.72 o 
  -8   4   4      238.73      252.66      8.36 o 
  -6   4   4      214.90      202.52      6.54 o 
  -4   4   4      479.00      628.98     13.51 o 
  -2   4   4        4.77        1.09      2.90 o 
   0   4   4      817.21      762.17     64.69 o 
   2   4   4       74.00       83.48      5.08 o 
   4   4   4      887.74      877.43     14.63 o 
   6   4   4       33.72       44.98      6.17 o 
   8   4   4      356.68      370.11     13.09 o 
  10   4   4        0.76        9.07      7.25 o 
  12   4   4       21.24       19.58      8.70 o 
 -15   5   4       65.92       55.14     10.88 o 
 -13   5   4        0.06       -8.70      7.62 o 
 -11   5   4       56.58       47.16      7.26 o 
  -9   5   4        6.47        5.08      4.35 o 
  -7   5   4      410.23      496.07     10.20 o 
  -5   5   4     3152.03     3410.07     23.33 o 
  -3   5   4      365.80      363.61      7.65 o 
  -1   5   4     4641.76     5467.89     28.36 o 
   1   5   4     1427.32     1328.83     14.74 o 
   3   5   4      163.17      155.82      7.26 o 
   5   5   4      337.85      330.59     10.55 o 
   7   5   4       61.96       67.48      7.62 o 
   9   5   4        8.91       10.52      7.25 o 
  11   5   4       27.11       16.68      9.07 o 
 -16   6   4        7.52       -2.54      9.79 o 
 -14   6   4        6.80        5.08      9.07 o 
 -12   6   4       10.40       29.01      7.62 o 
 -10   6   4      807.77      793.60     16.06 o 
  -8   6   4      262.17      233.38      8.36 o 
  -6   6   4       34.31       53.33      5.44 o 
  -4   6   4     1145.62     1411.75     15.43 o 
  -2   6   4      245.39      226.20      7.27 o 
   0   6   4        2.87       -0.78      2.72 o 
   2   6   4     1083.45      969.10     14.29 o 
   4   6   4        8.82       13.42      5.08 o 
   6   6   4       88.08       83.83      7.62 o 
   8   6   4        1.42       -2.54      6.89 o 
  10   6   4        4.52       -3.99      8.34 o 
 -15   7   4      202.70      256.33     14.89 o 
 -13   7   4       96.39      107.41     10.52 o 
 -11   7   4      846.98      817.39     18.25 o 
  -9   7   4      422.88      444.69     12.74 o 
  -7   7   4       52.68       59.14      5.44 o 
  -5   7   4        7.55       14.87      3.63 o 
  -3   7   4      303.47      278.30      8.37 o 
  -1   7   4     1110.73     1270.96     15.77 o 
   1   7   4      943.39      901.69     13.54 o 
   3   7   4       34.53       43.53      5.80 o 
   5   7   4       16.60       13.78      5.80 o 
   7   7   4       57.06       75.46      7.26 o 
   9   7   4       21.20       18.13      7.62 o 
  11   7   4        7.95       14.51      9.07 o 
 -14   8   4      176.72      216.36     12.34 o 
 -12   8   4      175.53      165.92     10.53 o 
 -10   8   4        0.00       -4.35      6.53 o 
  -8   8   4       87.51       84.92      7.26 o 
  -6   8   4      140.65      128.53      7.62 o 
  -4   8   4      134.01      135.43      6.90 o 
  -2   8   4     1175.90     1290.11     16.50 o 
   0   8   4     1248.73     1175.26     48.79 o 
   2   8   4      106.10       90.02      6.90 o 
   4   8   4       49.67       45.71      6.53 o 
   6   8   4       92.81      113.58      8.71 o 
   8   8   4        0.67      -11.97      7.98 o 
  10   8   4       40.95       66.74      9.43 o 
 -13   9   4       58.59       70.74     10.16 o 
 -11   9   4      561.11      585.34     17.11 o 
  -9   9   4       18.96       29.74      6.89 o 
  -7   9   4       15.12       14.51      5.08 o 
  -5   9   4       32.56       43.53      5.80 o 
  -3   9   4      530.51      506.42     12.02 o 
  -1   9   4        1.25        5.80      4.71 o 
   1   9   4      365.94      353.19     10.91 o 
   3   9   4        0.46       -1.81      5.80 o 
   5   9   4       22.80       26.11      6.89 o 
   7   9   4       51.40       39.90      8.71 o 
   9   9   4       32.72       55.13      9.07 o 
 -14  10   4        4.58       21.76      8.70 o 
 -12  10   4       37.66       41.71      9.07 o 
 -10  10   4        4.81       22.48      7.25 o 
  -8  10   4       74.65       84.90      7.98 o 
  -6  10   4      209.99      200.86      9.44 o 
  -4  10   4       15.04       18.86      5.44 o 
  -2  10   4       40.86       28.66      5.80 o 
   0  10   4      980.65      952.31     22.66 o 
   2  10   4      628.72      562.93     13.85 o 
   4  10   4       43.75       46.79      7.62 o 
   6  10   4       27.81       41.71      8.34 o 
   8  10   4       43.36       32.65     10.16 o 
 -13  11   4       27.03        7.98      9.07 o 
 -11  11   4        1.78       10.88      7.62 o 
  -9  11   4      358.88      336.24     13.45 o 
  -7  11   4        0.05        0.73      6.53 o 
  -5  11   4      357.62      360.69     12.00 o 
  -3  11   4       56.14       59.86      6.53 o 
  -1  11   4      150.45      160.47      9.08 o 
   1  11   4      538.25      476.55     14.20 o 
   3  11   4       26.25       22.85      7.98 o 
   5  11   4       59.15       72.19      9.43 o 
   7  11   4      262.51      285.12     15.25 o 
 -12  12   4        0.23        5.80      7.98 o 
 -10  12   4       81.79       88.89      9.43 o 
  -8  12   4       70.42       56.60      8.34 o 
  -6  12   4      306.79      283.81     11.99 o 
  -4  12   4       42.57       65.29      7.98 o 
  -2  12   4       27.56       30.47      6.53 o 
   0  12   4      212.57      195.13      7.45 o 
   2  12   4      149.80      152.82     10.16 o 
   4  12   4     1158.49     1094.47     23.38 o 
   6  12   4      242.08      282.18     14.53 o 
 -11  13   4        4.19        9.79      8.70 o 
  -9  13   4        0.37      -10.52      7.62 o 
  -7  13   4       75.04       76.91      9.07 o 
  -5  13   4      234.06      230.99     12.35 o 
  -3  13   4      550.29      499.00     15.65 o 
  -1  13   4       87.07       83.45      8.71 o 
   1  13   4      317.98      267.09     12.35 o 
   3  13   4        2.28        1.45      8.34 o 
   5  13   4        1.74        0.73      8.70 o 
  -8  14   4       65.13       55.87      9.07 o 
  -6  14   4       78.82       74.74      9.43 o 
  -4  14   4       63.96       35.92      8.34 o 
  -2  14   4        5.56       -2.90      6.89 o 
   0  14   4      120.51      136.11      7.17 o 
   2  14   4        0.44       11.60      6.89 o 
   4  14   4       16.89       -2.90      9.07 o 
  -7  15   4       41.05       53.32      9.43 o 
  -5  15   4       44.00       46.43      7.62 o 
  -3  15   4       29.83       26.11      8.70 o 
  -1  15   4        6.07        3.99      7.98 o 
   1  15   4        8.73        2.54      7.98 o 
 -17   1   5      148.14      153.53     11.98 o 
 -15   1   5       15.72       14.51      6.89 o 
 -13   1   5      362.02      328.36     12.00 o 
 -11   1   5       32.17       21.04      5.80 o 
  -9   1   5      113.49       91.49      5.81 o 
  -7   1   5    11316.15    10493.42    178.97 o 
  -5   1   5       66.59       64.61      3.99 o 
  -3   1   5     2681.44     2570.36     17.34 o 
  -1   1   5     1447.26     1338.19     13.32 o 
   1   1   5        5.51       -0.73      3.63 o 
   3   1   5      135.73      129.28      7.26 o 
   5   1   5       61.13       73.65      7.62 o 
   7   1   5     1231.53     1168.53     20.86 o 
   9   1   5        1.91      -11.42      7.62 o 
  11   1   5        0.12      -10.15      7.62 o 
 -16   2   5        0.98      -10.52      7.62 o 
 -14   2   5       15.92       14.87      6.53 o 
 -12   2   5      518.53      557.16     13.47 o 
 -10   2   5     2738.83     2788.16     24.92 o 
  -8   2   5      231.54      223.23      7.27 o 
  -6   2   5     6047.06     6030.26    129.13 o 
  -4   2   5     2762.58     2949.38     19.21 o 
  -2   2   5     2635.49     3037.64     19.55 o 
   0   2   5     1430.94     1366.15    162.45 o 
   2   2   5     1920.04     1821.16     17.77 o 
   4   2   5        1.21        5.44      5.44 o 
   6   2   5     1576.11     1503.50     21.29 o 
   8   2   5       26.70       41.71      7.62 o 
  10   2   5        2.62        5.44      7.98 o 
 -17   3   5       75.61       66.03     10.88 o 
 -15   3   5        4.45       15.23      7.25 o 
 -13   3   5      239.02      261.20     11.26 o 
 -11   3   5      121.34      120.16      7.62 o 
  -9   3   5       47.31       53.33      5.08 o 
  -7   3   5       65.19       88.55      4.72 o 
  -5   3   5        0.97        1.09      2.90 o 
  -3   3   5     1496.17     1496.06     14.43 o 
  -1   3   5     1886.90     2031.99     17.08 o 
   1   3   5      623.16      600.01     10.23 o 
   3   3   5     1073.81     1117.19     15.39 o 
   5   3   5      156.27      147.42      8.35 o 
   7   3   5      104.77      107.42      8.71 o 
   9   3   5        5.09        5.80      7.98 o 
  11   3   5        2.97       -0.73      9.07 o 
 -16   4   5      164.82      181.86     12.71 o 
 -14   4   5       74.21       72.93      8.71 o 
 -12   4   5      181.61      181.94     10.17 o 
 -10   4   5       39.98       35.55      5.44 o 
  -8   4   5     2393.24     2437.64     22.29 o 
  -6   4   5       26.75       42.08      3.99 o 
  -4   4   5     3641.41     4735.35     26.52 o 
  -2   4   5       10.59       14.14      3.63 o 
   0   4   5       57.22       56.79      4.54 o 
   2   4   5      185.19      174.02      6.90 o 
   4   4   5       39.07       33.01      6.17 o 
   6   4   5       37.33       43.17      7.25 o 
   8   4   5       34.80       43.16      7.98 o 
  10   4   5        7.79        0.36      7.98 o 
 -17   5   5        2.88        8.70      9.43 o 
 -15   5   5      363.79      374.38     15.99 o 
 -13   5   5       28.95       37.36      8.70 o 
 -11   5   5       12.11       10.15      6.53 o 
  -9   5   5      554.09      588.61     12.76 o 
  -7   5   5       41.67       29.39      4.72 o 
  -5   5   5      878.73      962.38     15.01 o 
  -3   5   5      637.92      710.53     10.96 o 
  -1   5   5     3931.64     4128.21     26.85 o 
   1   5   5     1102.82     1029.24     14.30 o 
   3   5   5      373.97      378.40     10.55 o 
   5   5   5       41.84       33.74      8.34 o 
   7   5   5        0.58       -6.16      6.53 o 
   9   5   5       56.86       67.84      9.43 o 
 -16   6   5       15.65       22.12      9.43 o 
 -14   6   5      519.82      530.16     16.37 o 
 -12   6   5     4319.25     4396.75     40.76 o 
 -10   6   5     3022.63     3093.15     30.83 o 
  -8   6   5      112.20       85.31      6.17 o 
  -6   6   5      489.85      491.60     12.03 o 
  -4   6   5      325.55      404.28      9.46 o 
  -2   6   5     1004.93     1139.35     15.03 o 
   0   6   5      529.91      497.96     27.71 o 
   2   6   5      202.29      190.73      8.36 o 
   4   6   5        0.90        2.54      5.44 o 
   6   6   5        5.11        5.44      7.25 o 
   8   6   5        2.68       -5.08      7.98 o 
  10   6   5        9.75       -0.36      8.70 o 
 -15   7   5       26.19       31.19      9.43 o 
 -13   7   5       53.99       43.17      9.07 o 
 -11   7   5       17.93       21.76      7.98 o 
  -9   7   5      713.53      730.60     15.68 o 
  -7   7   5       41.15       39.18      5.44 o 
  -5   7   5     1346.27     1516.58     18.00 o 
  -3   7   5      144.65      186.29      7.26 o 
  -1   7   5     2776.41     2846.84     24.93 o 
   1   7   5     1221.37     1151.01     16.50 o 
   3   7   5        3.63        9.43      5.08 o 
   5   7   5        5.48        6.89      6.17 o 
   7   7   5        4.99        5.80      6.89 o 
   9   7   5        0.77       -4.71      7.98 o 
 -14   8   5       39.42       38.45      8.71 o 
 -12   8   5        5.74       -1.09      7.62 o 
 -10   8   5       18.62       19.95      6.89 o 
  -8   8   5      546.68      558.38     13.84 o 
  -6   8   5      346.54      402.64     11.28 o 
  -4   8   5      526.01      559.65     12.02 o 
  -2   8   5      493.38      500.83     12.02 o 
   0   8   5        3.50        0.18      3.59 o 
   2   8   5       65.94       76.92      6.89 o 
   4   8   5       23.99       28.65      6.53 o 
   6   8   5       46.90       50.78      8.34 o 
   8   8   5        4.38       -1.81      8.34 o 
 -15   9   5        7.71       17.04      8.70 o 
 -13   9   5        3.85       -6.89      8.34 o 
 -11   9   5     1316.28     1369.83     24.51 o 
  -9   9   5       65.70       62.77      8.34 o 
  -7   9   5      166.80      193.54      9.44 o 
  -5   9   5      178.52      182.31      8.72 o 
  -3   9   5       39.00       29.75      5.44 o 
  -1   9   5      114.70      102.72      7.26 o 
   1   9   5      176.15      167.04      9.08 o 
   3   9   5      173.05      165.93      9.44 o 
   5   9   5       22.10       33.73      7.25 o 
   7   9   5        8.40        7.62      7.98 o 
 -14  10   5       69.18       95.41     11.25 o 
 -12  10   5       23.89       28.29      8.70 o 
 -10  10   5      632.14      686.85     18.21 o 
  -8  10   5      503.90      512.08     14.92 o 
  -6  10   5     2499.91     2442.96     28.45 o 
  -4  10   5      287.12      318.38     11.27 o 
  -2  10   5     1223.11     1197.45     19.77 o 
   0  10   5     1148.99      979.50     44.62 o 
   2  10   5      922.63      931.55     18.25 o 
   4  10   5        8.32        7.25      7.25 o 
   6  10   5      401.69      421.71     16.36 o 
   8  10   5        1.15       -1.45      8.70 o 
 -13  11   5        9.41       11.24      8.70 o 
 -11  11   5        0.26       -3.63      7.62 o 
  -9  11   5       18.90       22.12      7.62 o 
  -7  11   5      563.09      562.84     15.29 o 
  -5  11   5        9.45       10.52      6.53 o 
  -3  11   5      174.54      160.49      9.44 o 
  -1  11   5      460.60      426.06     13.83 o 
   1  11   5      190.82      175.38     10.53 o 
   3  11   5       54.22       46.07      9.07 o 
   5  11   5       20.74       22.49      8.70 o 
   7  11   5       86.80       96.15     11.97 o 
 -12  12   5       62.33       78.36     10.16 o 
 -10  12   5       66.41       57.68      9.80 o 
  -8  12   5      202.21      205.88     11.26 o 
  -6  12   5      212.62      219.71     11.26 o 
  -4  12   5        4.37        1.81      6.53 o 
  -2  12   5      353.71      334.80     12.72 o 
   0  12   5      196.63      153.55     11.44 o 
   2  12   5       75.94       76.55      9.07 o 
   4  12   5       53.07       46.79      9.79 o 
   6  12   5        0.07        7.62      9.07 o 
 -11  13   5       11.22       20.67      9.07 o 
  -9  13   5       51.64       39.18      8.71 o 
  -7  13   5       55.42       35.19      8.71 o 
  -5  13   5        4.49        8.34      7.25 o 
  -3  13   5       34.96       23.58      7.25 o 
  -1  13   5        9.57       17.41      6.89 o 
   1  13   5       13.35       11.61      7.62 o 
   3  13   5      119.37      131.00     11.25 o 
  -8  14   5       43.96       36.27      9.07 o 
  -6  14   5       17.30       15.23      7.62 o 
  -4  14   5        2.68       12.33      6.89 o 
  -2  14   5       31.87       38.45      7.62 o 
   0  14   5      182.46      160.18      9.98 o 
   2  14   5       39.97       23.58      8.34 o 
  -5  15   5       37.36        8.71      9.07 o 
  -3  15   5        0.00       -2.54      7.98 o 
  -1  15   5      135.48      131.01     11.25 o 
 -18   0   6       12.53        4.71      8.70 o 
 -16   0   6      400.40      404.28     14.91 o 
 -14   0   6        8.32        6.17      5.80 o 
 -12   0   6        2.27       -0.36      5.44 o 
 -10   0   6     3006.52     2552.51     23.86 o 
  -8   0   6     2142.91     2087.72     19.29 o 
  -6   0   6       51.14       55.15      5.08 o 
  -4   0   6     5955.58     5422.30    125.00 o 
  -2   0   6       19.89       30.83      3.26 o 
   0   0   6      158.42      140.22      5.00 o 
   2   0   6       13.48       16.32      4.71 o 
   4   0   6      165.13      171.04      8.72 o 
   6   0   6     2247.81     2028.81     30.23 o 
   8   0   6      362.27      321.69     14.18 o 
  10   0   6        1.00       -0.36      8.70 o 
 -17   1   6      143.09      108.88     11.61 o 
 -15   1   6       58.59       57.32      7.62 o 
 -13   1   6       23.17       21.76      5.80 o 
 -11   1   6       16.22       21.76      5.44 o 
  -9   1   6      203.43      156.98      6.90 o 
  -7   1   6      973.08      961.72     13.20 o 
  -5   1   6     5637.14     5058.52    120.08 o 
  -3   1   6       90.24       80.96      4.72 o 
  -1   1   6      846.17      821.81     11.35 o 
   1   1   6      475.41      399.04      9.47 o 
   3   1   6        0.00       -2.18      5.44 o 
   5   1   6      282.09      275.12     10.90 o 
   7   1   6       11.87       -5.08      8.34 o 
   9   1   6       83.92      145.13     10.52 o 
 -16   2   6        4.96       12.69      7.62 o 
 -14   2   6      247.29      221.96     10.90 o 
 -12   2   6      385.39      415.41     12.00 o 
 -10   2   6       29.56       14.51      4.72 o 
  -8   2   6      110.17      105.65      6.17 o 
  -6   2   6     1442.01     1504.76     15.86 o 
  -4   2   6     4131.69     4408.28     25.89 o 
  -2   2   6     1291.21     1336.18     14.73 o 
   0   2   6      709.95      703.66    112.55 o 
   2   2   6      109.62       93.29      6.17 o 
   4   2   6     1169.42     1190.32     17.94 o 
   6   2   6      264.20      255.79     11.99 o 
   8   2   6       43.79       66.38      9.07 o 
  10   2   6       10.13        7.25      8.70 o 
 -17   3   6       57.15       48.97     10.52 o 
 -15   3   6        4.91        7.62      7.62 o 
 -13   3   6       14.64       18.50      6.89 o 
 -11   3   6      470.03      451.44     12.38 o 
  -9   3   6     1460.07     1441.28     19.85 o 
  -7   3   6       32.61       66.75      5.08 o 
  -5   3   6     1170.68     1302.55     14.70 o 
  -3   3   6        0.73       -3.26      4.71 o 
  -1   3   6        6.47        2.18      3.63 o 
   1   3   6      164.09      138.02      6.54 o 
   3   3   6       85.78       87.82      7.62 o 
   5   3   6       14.40       19.95      7.25 o 
   7   3   6       70.82       74.38      9.43 o 
   9   3   6       91.46       79.82     10.89 o 
 -16   4   6       42.37       48.97      9.07 o 
 -14   4   6       23.76       25.03      7.98 o 
 -12   4   6     3347.28     3348.02     33.47 o 
 -10   4   6      555.39      568.07     13.12 o 
  -8   4   6      259.76      255.58      8.73 o 
  -6   4   6     1563.89     1779.11     18.06 o 
  -4   4   6        6.46        8.70      4.71 o 
  -2   4   6        3.71        2.54      3.99 o 
   0   4   6       73.95       70.15     11.07 o 
   2   4   6        0.33        6.89      5.08 o 
   4   4   6      177.00      163.41      9.08 o 
   6   4   6      157.39      157.92      9.80 o 
   8   4   6        5.05        5.08      7.62 o 
  10   4   6       25.36       37.36      9.79 o 
 -17   5   6        0.66       10.88      8.34 o 
 -15   5   6      452.68      470.97     16.37 o 
 -13   5   6       68.36       60.23      9.07 o 
 -11   5   6       97.92      100.89      8.35 o 
  -9   5   6        0.59       -0.73      5.08 o 
  -7   5   6      360.33      331.88      9.46 o 
  -5   5   6       21.56       40.62      4.72 o 
  -3   5   6       35.96       28.30      4.72 o 
  -1   5   6     1103.26     1032.29     15.03 o 
   1   5   6     1568.31     1515.54     18.39 o 
   3   5   6      138.51      146.67      8.35 o 
   5   5   6       12.47       12.69      6.53 o 
   7   5   6       35.63       22.85      8.34 o 
   9   5   6        0.51        7.98      8.70 o 
 -16   6   6        0.02       -0.73      9.07 o 
 -14   6   6        0.13       14.14      8.34 o 
 -12   6   6        4.88        8.34      8.34 o 
 -10   6   6       42.37       22.49      7.98 o 
  -8   6   6      773.01      729.10     14.97 o 
  -6   6   6        9.85       23.94      6.89 o 
  -4   6   6       86.45       60.25      5.81 o 
  -2   6   6     1122.91     1204.73     16.49 o 
   0   6   6       19.35       18.16      3.71 o 
   2   6   6       58.72       51.16      6.53 o 
   4   6   6      239.07      226.69     10.90 o 
   6   6   6        3.85        2.90      6.89 o 
   8   6   6       17.50       24.66      8.34 o 
 -15   7   6        6.81       14.14      9.07 o 
 -13   7   6      390.46      384.30     15.27 o 
 -11   7   6      181.30      177.56     10.89 o 
  -9   7   6     2459.19     2415.78     27.73 o 
  -7   7   6      424.99      481.89     12.37 o 
  -5   7   6        2.99        5.80      4.35 o 
  -3   7   6        3.93        3.99      4.71 o 
  -1   7   6        3.25       -6.89      5.44 o 
   1   7   6      203.14      191.79      8.35 o 
   3   7   6      283.72      252.93     10.90 o 
   5   7   6       22.15       14.51      7.62 o 
   7   7   6        6.63       19.58      7.98 o 
 -14   8   6       33.59       18.14      8.70 o 
 -12   8   6      149.58      138.67     10.53 o 
 -10   8   6      830.59      844.23     18.61 o 
  -8   8   6      348.68      321.09     11.64 o 
  -6   8   6      445.71      440.05     12.38 o 
  -4   8   6        3.84        3.26      5.08 o 
  -2   8   6       26.71       18.86      5.44 o 
   0   8   6       69.96       70.54      4.60 o 
   2   8   6       84.93       84.91      7.62 o 
   4   8   6       70.64       72.56      8.34 o 
   6   8   6        1.06       27.56      7.25 o 
   8   8   6        1.63        6.16      8.34 o 
 -15   9   6       20.04       11.97      9.43 o 
 -13   9   6       13.10       12.33      8.34 o 
 -11   9   6       48.97       60.94      9.07 o 
  -9   9   6      436.43      454.72     14.19 o 
  -7   9   6       73.56       76.20      7.98 o 
  -5   9   6        5.40       13.78      5.80 o 
  -3   9   6        1.15       -0.36      5.44 o 
  -1   9   6      115.47      117.24      8.35 o 
   1   9   6       21.11       23.57      6.89 o 
   3   9   6        5.02       27.20      7.25 o 
   5   9   6       14.39       19.95      8.70 o 
   7   9   6        0.15      -12.69      9.07 o 
 -14  10   6        7.06        7.25      9.07 o 
 -12  10   6        6.98       -3.99      7.62 o 
 -10  10   6       16.04       17.41      8.34 o 
  -8  10   6        0.23       -1.09      7.62 o 
  -6  10   6       56.78       73.65      7.62 o 
  -4  10   6      165.64      153.22      9.08 o 
  -2  10   6        0.28       -0.73      6.16 o 
   0  10   6       37.94       31.40     10.88 o 
   2  10   6      257.38      261.92     11.62 o 
   4  10   6      230.90      235.69     12.71 o 
   6  10   6        0.30       -1.45      9.07 o 
 -13  11   6      191.33      248.32     13.80 o 
 -11  11   6       32.88       27.20      8.34 o 
  -9  11   6        9.66        6.89      7.62 o 
  -7  11   6      238.87      251.35     11.99 o 
  -5  11   6        3.27        3.63      6.53 o 
  -3  11   6       72.87       78.01      8.34 o 
  -1  11   6        6.63       -0.73      6.53 o 
   1  11   6        1.16        1.09      6.89 o 
   3  11   6      187.04      206.94     11.98 o 
   5  11   6        6.10        4.71      9.07 o 
 -12  12   6       10.84       12.69     10.15 o 
 -10  12   6       10.38       11.24      7.62 o 
  -8  12   6       33.05       30.83      7.98 o 
  -6  12   6        0.03       -0.73      7.62 o 
  -4  12   6      502.36      457.36     14.92 o 
  -2  12   6        9.10        5.08      6.89 o 
   0  12   6        8.97       10.34      6.92 o 
   2  12   6        7.50        7.62      7.98 o 
   4  12   6       56.38       57.32     10.16 o 
 -11  13   6        0.42       -0.73      8.70 o 
  -9  13   6        1.55       -5.80      7.98 o 
  -7  13   6        9.63       10.88      7.25 o 
  -5  13   6       48.32       38.09      8.34 o 
  -3  13   6      125.58      133.92     10.52 o 
  -1  13   6      201.79      175.37     11.62 o 
   1  13   6       60.17       70.38      9.07 o 
   3  13   6       94.61       85.63     10.52 o 
  -8  14   6       20.95       19.58      8.70 o 
  -6  14   6       59.59       68.92      9.07 o 
  -4  14   6       55.06       60.94      8.34 o 
  -2  14   6       19.44        8.70      8.34 o 
   0  14   6        0.08       -7.46      5.51 o 
  -5  15   6       82.79      115.01     10.52 o 
  -3  15   6       30.39       14.15      8.70 o 
 -17   1   7       28.94       26.48      9.07 o 
 -15   1   7      544.66      482.97     15.65 o 
 -13   1   7      132.64      154.64      8.71 o 
 -11   1   7      802.24      746.23     14.60 o 
  -9   1   7       59.45       62.05      5.44 o 
  -7   1   7      711.18      698.48     11.69 o 
  -5   1   7     4956.16     4865.71     29.02 o 
  -3   1   7        4.74       11.24      3.63 o 
  -1   1   7      400.94      384.49      9.47 o 
   1   1   7      274.07      237.02      8.72 o 
   3   1   7       13.82       11.24      5.80 o 
   5   1   7       13.08        2.18      7.25 o 
   7   1   7        2.11      -11.24      8.70 o 
   9   1   7      171.05      169.52     13.43 o 
 -18   2   7       11.39       18.50      8.34 o 
 -16   2   7       10.26        8.34      7.98 o 
 -14   2   7        3.85       11.24      6.16 o 
 -12   2   7       23.28       23.21      5.80 o 
 -10   2   7     1623.46     1622.37     19.86 o 
  -8   2   7     2591.72     2667.61     23.42 o 
  -6   2   7     1065.10     1070.72     14.30 o 
  -4   2   7     2868.56     3123.34     23.54 o 
  -2   2   7      278.76      284.03      8.00 o 
   0   2   7      198.84      217.63     21.62 o 
   2   2   7      115.51      110.71      6.90 o 
   4   2   7      369.72      386.55     12.73 o 
   6   2   7       10.17       22.85      7.62 o 
   8   2   7      131.03      105.61     11.25 o 
 -17   3   7       52.06       22.85      9.07 o 
 -15   3   7       60.18       71.10      8.34 o 
 -13   3   7      218.06      201.22     10.53 o 
 -11   3   7      843.83      780.28     16.07 o 
  -9   3   7      415.69      371.65     10.56 o 
  -7   3   7      268.30      309.42      9.09 o 
  -5   3   7       88.74       90.38      5.81 o 
  -3   3   7       84.25      103.80      5.81 o 
  -1   3   7      193.67      174.75      7.27 o 
   1   3   7      309.20      281.07      9.45 o 
   3   3   7      117.73       91.83      7.99 o 
   5   3   7       75.19       70.75      8.71 o 
   7   3   7       92.46       85.63     10.16 o 
   9   3   7       28.99       25.39      9.79 o 
 -16   4   7        0.56       -5.08      7.98 o 
 -14   4   7      787.69      791.13     18.96 o 
 -12   4   7      303.33      283.50     11.99 o 
 -10   4   7      108.55       99.45      7.62 o 
  -8   4   7       86.64       86.74      6.53 o 
  -6   4   7     2961.39     3339.80     26.48 o 
  -4   4   7      273.67      331.98      9.09 o 
  -2   4   7     1971.59     2215.51     21.80 o 
   0   4   7        9.12       10.19      3.81 o 
   2   4   7        4.45       -4.71      5.80 o 
   4   4   7        3.73       15.96      6.53 o 
   6   4   7        0.98       10.15      7.62 o 
   8   4   7       19.71       11.24      9.43 o 
 -17   5   7        3.62        0.00      8.34 o 
 -15   5   7       13.12       15.96      8.34 o 
 -13   5   7      274.62      241.98     12.35 o 
 -11   5   7      316.62      308.99     12.00 o 
  -9   5   7      276.61      249.35      9.81 o 
  -7   5   7      134.67      142.69      7.62 o 
  -5   5   7       63.97       77.65      5.81 o 
  -3   5   7        5.14        1.45      4.35 o 
  -1   5   7      469.45      511.62     12.02 o 
   1   5   7      529.79      496.05     12.02 o 
   3   5   7      321.29      316.25     11.63 o 
   5   5   7       11.13       16.32      7.25 o 
   7   5   7       14.26       27.93      7.98 o 
 -16   6   7        7.61       26.84      7.98 o 
 -14   6   7        4.44        8.34      7.62 o 
 -12   6   7      176.89      175.37     10.53 o 
 -10   6   7     8297.91     8457.88     53.57 o 
  -8   6   7     2910.07     3168.81     29.34 o 
  -6   6   7      268.19      248.99      9.45 o 
  -4   6   7      101.87       99.45      6.53 o 
  -2   6   7       19.72       18.13      5.08 o 
   0   6   7       26.10       35.01      4.10 o 
   2   6   7      167.27      155.40      8.71 o 
   4   6   7      163.20      184.79     10.53 o 
   6   6   7        1.25       -3.63      8.34 o 
   8   6   7        7.31       -3.26      9.07 o 
 -15   7   7      169.36      184.77     12.34 o 
 -13   7   7      399.00      391.22     14.54 o 
 -11   7   7      244.74      217.96     11.62 o 
  -9   7   7      154.88      149.95     10.17 o 
  -7   7   7     1268.05     1257.08     20.15 o 
  -5   7   7        2.84        9.07      5.08 o 
  -3   7   7      129.55      137.95      7.26 o 
  -1   7   7      288.63      275.51     10.54 o 
   1   7   7      119.56      103.44      7.62 o 
   3   7   7      433.73      407.01     13.82 o 
   5   7   7        5.43       11.97      7.25 o 
   7   7   7        1.50      -13.05      8.70 o 
 -14   8   7       92.71      105.22     10.16 o 
 -12   8   7       17.53       28.29      7.62 o 
 -10   8   7      314.83      338.37     13.08 o 
  -8   8   7       78.64       56.24      9.07 o 
  -6   8   7     1018.26     1070.67     19.01 o 
  -4   8   7        0.00       -5.44      5.44 o 
  -2   8   7      566.10      561.65     13.84 o 
   0   8   7      298.12      256.49     10.72 o 
   2   8   7      148.64      154.64      9.44 o 
   4   8   7        1.33       -2.90      7.62 o 
   6   8   7       48.74       52.96      9.79 o 
 -15   9   7        3.64       -6.16      9.43 o 
 -13   9   7       16.09       -0.36      8.70 o 
 -11   9   7       54.19       48.25      8.71 o 
  -9   9   7     1940.54     1876.44     27.57 o 
  -7   9   7      545.15      551.59     14.93 o 
  -5   9   7      341.41      363.93     12.36 o 
  -3   9   7        2.99        1.45      5.80 o 
  -1   9   7       18.75        9.79      5.80 o 
   1   9   7        8.87       17.77      5.80 o 
   3   9   7       21.90       26.48      7.62 o 
   5   9   7        6.13        0.36      8.70 o 
 -14  10   7        0.60        1.81      8.70 o 
 -12  10   7       63.62       80.17      9.07 o 
 -10  10   7        0.01       -3.26      6.89 o 
  -8  10   7      373.79      403.92     14.54 o 
  -6  10   7       66.96       70.02      7.98 o 
  -4  10   7      686.78      647.92     16.40 o 
  -2  10   7        3.97       10.52      5.80 o 
   0  10   7      289.62      262.29      8.32 o 
   2  10   7      168.18      157.55     10.53 o 
   4  10   7      126.64      160.77     11.98 o 
 -13  11   7        0.18      -13.78      9.43 o 
 -11  11   7        9.67       28.65      7.98 o 
  -9  11   7       39.73       40.99      9.07 o 
  -7  11   7        1.51       -6.53      7.25 o 
  -5  11   7      130.15      125.58      9.80 o 
  -3  11   7       67.75       60.59      7.98 o 
  -1  11   7      119.16      110.69      9.44 o 
   1  11   7       59.31       57.68      7.98 o 
   3  11   7       87.16       97.96     10.52 o 
 -12  12   7        0.02        9.43      8.70 o 
 -10  12   7      165.69      175.33     11.62 o 
  -8  12   7        0.09       -4.71      7.62 o 
  -6  12   7      471.08      490.30     16.37 o 
  -4  12   7      281.54      289.18     13.44 o 
  -2  12   7       41.22       30.11      8.71 o 
   0  12   7      288.30      266.99      9.24 o 
   2  12   7       83.45       76.92     10.16 o 
  -9  13   7        6.06      -11.24      8.34 o 
  -7  13   7        5.02       10.15      7.62 o 
  -5  13   7      159.50      153.18     11.25 o 
  -3  13   7       60.35       55.87      9.79 o 
  -1  13   7        0.38        9.07      7.62 o 
   1  13   7       21.55       23.21      8.70 o 
  -6  14   7       19.42       18.13      7.98 o 
  -4  14   7       49.89       48.24      8.71 o 
  -2  14   7        0.14       -5.44      8.34 o 
 -18   0   8        0.01        4.35      7.62 o 
 -16   0   8       14.15       -7.25      7.98 o 
 -14   0   8      612.57      576.14     15.30 o 
 -12   0   8        8.97        1.09      5.80 o 
 -10   0   8        3.30       -4.71      4.71 o 
  -8   0   8     3532.92     3163.26     26.20 o 
  -6   0   8     1113.11     1124.51     15.39 o 
  -4   0   8        6.51       11.24      3.99 o 
  -2   0   8     1830.62     1616.86     18.44 o 
   0   0   8       25.72       25.26     10.52 o 
   2   0   8       12.62        8.34      5.44 o 
   4   0   8       10.64        2.18      6.89 o 
   6   0   8        6.67       17.77      7.98 o 
   8   0   8      190.01      172.80     14.88 o 
 -17   1   8        2.28      -12.51      8.34 o 
 -15   1   8      844.19      761.77     18.96 o 
 -13   1   8      130.46      106.35      8.71 o 
 -11   1   8       70.86       65.67      6.53 o 
  -9   1   8       46.56       34.83      5.44 o 
  -7   1   8      333.96      265.92      8.73 o 
  -5   1   8      439.97      408.61      9.83 o 
  -3   1   8      349.18      285.61      9.10 o 
  -1   1   8      282.57      283.56      9.09 o 
   1   1   8        9.89       10.15      5.08 o 
   3   1   8       70.55       82.72      7.62 o 
   5   1   8        7.91       -2.54      7.25 o 
   7   1   8       29.56       27.56      9.07 o 
 -18   2   8        0.34        7.62      7.98 o 
 -16   2   8      160.98      155.36     11.25 o 
 -14   2   8       17.89       29.01      6.89 o 
 -12   2   8     1434.73     1159.88     20.16 o 
 -10   2   8     1375.64     1362.29     20.17 o 
  -8   2   8      203.00      200.90      7.99 o 
  -6   2   8       98.59       86.75      6.53 o 
  -4   2   8      133.99      115.10      6.90 o 
  -2   2   8     2288.73     2439.99     23.32 o 
   0   2   8        2.89        3.79      3.30 o 
   2   2   8        0.73       10.52      5.08 o 
   4   2   8       52.33       47.52      8.34 o 
   6   2   8      131.70      116.14     10.89 o 
   8   2   8       22.31       21.76      9.43 o 
 -17   3   8        0.03       18.49      7.25 o 
 -15   3   8       28.27       19.22      7.98 o 
 -13   3   8       81.64       61.32      7.98 o 
 -11   3   8      281.57      266.76     10.90 o 
  -9   3   8       72.07       71.48      6.53 o 
  -7   3   8       11.54       23.57      5.08 o 
  -5   3   8      501.48      472.16     11.29 o 
  -3   3   8        6.22        5.80      5.08 o 
  -1   3   8      253.69      228.95      9.09 o 
   1   3   8      130.95      115.07      7.62 o 
   3   3   8        0.10       11.60      5.44 o 
   5   3   8        2.36       -0.36      7.98 o 
   7   3   8        7.99        6.89      8.70 o 
 -16   4   8        5.09        3.26      7.62 o 
 -14   4   8       26.59       13.06      7.62 o 
 -12   4   8        1.05       -7.62      8.70 o 
 -10   4   8     2111.60     2136.02     25.07 o 
  -8   4   8     2462.05     2454.98     25.18 o 
  -6   4   8     1023.18     1040.72     16.10 o 
  -4   4   8      196.50      202.34      7.99 o 
  -2   4   8      176.58      177.96      8.35 o 
   0   4   8       96.04       94.83      9.62 o 
   2   4   8       22.83       21.40      6.17 o 
   4   4   8        5.46       -4.35      7.62 o 
   6   4   8      157.09      168.42     11.62 o 
 -17   5   8       42.80       50.42      9.43 o 
 -15   5   8        1.36        2.18      7.62 o 
 -13   5   8      618.07      636.94     16.75 o 
 -11   5   8      153.44      157.93     10.17 o 
  -9   5   8        0.00       -6.53      6.89 o 
  -7   5   8      608.03      708.22     13.85 o 
  -5   5   8        0.85        2.54      4.71 o 
  -3   5   8       64.39       59.14      6.17 o 
  -1   5   8        3.43       -0.36      5.44 o 
   1   5   8       57.37       51.88      6.53 o 
   3   5   8      123.53      111.42      9.07 o 
   5   5   8       52.48       66.75      9.07 o 
   7   5   8       19.53       13.42      9.43 o 
 -16   6   8       12.63       35.18      7.98 o 
 -14   6   8       35.70       39.17      8.34 o 
 -12   6   8        2.78        3.99      6.89 o 
 -10   6   8       62.73       59.50      8.71 o 
  -8   6   8      584.83      585.46     14.57 o 
  -6   6   8      804.66      857.80     16.06 o 
  -4   6   8      148.22      134.70      8.35 o 
  -2   6   8       12.59        9.07      5.44 o 
   0   6   8      105.35       97.59      5.51 o 
   2   6   8        0.05        5.80      5.80 o 
   4   6   8        0.54       -2.54      7.62 o 
   6   6   8       11.06       18.13      8.70 o 
 -15   7   8        0.93        2.90      8.34 o 
 -13   7   8      105.03      133.90     10.52 o 
 -11   7   8      555.00      555.16     16.38 o 
  -9   7   8      313.38      355.12     13.09 o 
  -7   7   8     1923.59     1938.26     25.39 o 
  -5   7   8      651.98      728.61     16.04 o 
  -3   7   8       13.60       28.29      6.17 o 
  -1   7   8       44.15       39.54      6.53 o 
   1   7   8       10.91        3.63      6.53 o 
   3   7   8      111.63      109.59      9.80 o 
   5   7   8       14.57        9.07      8.70 o 
 -14   8   8        7.04       -3.99      8.34 o 
 -12   8   8       69.49       62.40      9.07 o 
 -10   8   8       47.07       57.31      7.98 o 
  -8   8   8     1121.22     1103.69     21.93 o 
  -6   8   8      481.27      443.64     13.47 o 
  -4   8   8      191.75      187.75      9.81 o 
  -2   8   8        0.14       -1.09      5.44 o 
   0   8   8        1.95       13.63      7.43 o 
   2   8   8        6.75       12.69      7.25 o 
   4   8   8        6.21        1.45      7.98 o 
 -13   9   8        5.64       -1.09      7.98 o 
 -11   9   8       90.88       91.80      9.07 o 
  -9   9   8       29.28       19.95      9.07 o 
  -7   9   8      178.41      171.01     11.26 o 
  -5   9   8       99.13      103.06      8.35 o 
  -3   9   8        0.01       -7.25      6.53 o 
  -1   9   8        8.91        6.53      6.53 o 
   1   9   8       23.64       40.62      7.98 o 
   3   9   8       13.08       11.97      8.34 o 
 -14  10   8        1.67       15.96      8.70 o 
 -12  10   8       48.64       65.29      9.43 o 
 -10  10   8        4.23      -13.06      8.70 o 
  -8  10   8        7.56        2.54      7.25 o 
  -6  10   8       79.61       98.69      8.71 o 
  -4  10   8       19.05       38.81      7.62 o 
  -2  10   8       32.53       42.80      7.25 o 
   0  10   8        5.96       22.52      4.70 o 
   2  10   8       17.38       20.67      8.34 o 
   4  10   8       42.76       50.06     10.16 o 
 -11  11   8      200.11      242.53     12.34 o 
  -9  11   8        3.42       -0.36      7.62 o 
  -7  11   8       55.94       47.88      8.71 o 
  -5  11   8       61.14       56.23      8.71 o 
  -3  11   8       15.46       14.14      7.62 o 
  -1  11   8        1.44       10.15      7.62 o 
   1  11   8        0.80       -5.08      7.25 o 
 -10  12   8       31.44       14.51     10.16 o 
  -8  12   8       25.32       34.46      8.70 o 
  -6  12   8        1.83       -4.71      7.98 o 
  -4  12   8        9.49        2.90      8.34 o 
  -2  12   8      254.14      219.01     13.44 o 
   0  12   8        5.51        7.13      5.51 o 
  -9  13   8        0.02       -4.71      7.98 o 
  -7  13   8        2.20       -1.09      7.62 o 
  -5  13   8        1.89        3.63      7.62 o 
  -3  13   8        0.18       -7.98      7.62 o 
  -1  13   8       44.53       70.73     10.16 o 
 -17   1   9       45.60       48.61      9.43 o 
 -15   1   9      122.55      119.76     10.16 o 
 -13   1   9     1162.85      971.08     19.38 o 
 -11   1   9      263.15      282.34     10.54 o 
  -9   1   9      514.92      485.08     12.38 o 
  -7   1   9       47.76       38.09      5.80 o 
  -5   1   9      432.98      427.69     11.28 o 
  -3   1   9      615.22      594.51     12.76 o 
  -1   1   9       24.21       31.56      5.80 o 
   1   1   9       42.35       29.38      6.53 o 
   3   1   9       12.96       17.41      6.89 o 
   5   1   9       15.03       18.13      8.34 o 
 -16   2   9        0.06        8.70      6.89 o 
 -14   2   9       28.72       11.61      7.25 o 
 -12   2   9       15.92        5.08      6.53 o 
 -10   2   9        3.59       -0.36      5.44 o 
  -8   2   9     1206.90     1251.58     17.95 o 
  -6   2   9      562.95      571.35     12.39 o 
  -4   2   9      536.90      556.62     12.39 o 
  -2   2   9      649.05      679.13     14.22 o 
   0   2   9        1.56        2.72      3.85 o 
   2   2   9       30.64       33.01      6.53 o 
   4   2   9        3.87       -4.35      7.98 o 
   6   2   9       44.77       51.87     10.16 o 
 -17   3   9       27.85       43.52      8.70 o 
 -15   3   9       20.08       14.14      6.89 o 
 -13   3   9       49.40       38.45      7.26 o 
 -11   3   9      718.30      693.45     16.04 o 
  -9   3   9      472.96      457.56     13.10 o 
  -7   3   9     1108.09     1104.14     17.20 o 
  -5   3   9      250.57      266.01      9.81 o 
  -3   3   9       54.47       69.66      6.89 o 
  -1   3   9        1.07        2.90      5.44 o 
   1   3   9       14.34       15.23      5.80 o 
   3   3   9       10.75       14.87      7.25 o 
   5   3   9       35.11       26.84      8.71 o 
 -16   4   9       58.99       65.30      9.07 o 
 -14   4   9       11.10       11.61      6.89 o 
 -12   4   9      878.46      785.97     18.24 o 
 -10   4   9     1334.75     1329.30     21.25 o 
  -8   4   9      136.81      135.05      9.08 o 
  -6   4   9       19.76       26.48      5.80 o 
  -4   4   9      601.93      699.64     14.58 o 
  -2   4   9       22.67       24.66      5.80 o 
   0   4   9      180.97      194.94     13.62 o 
   2   4   9        9.78        5.80      6.17 o 
   4   4   9        1.07        6.16      7.25 o 
   6   4   9        4.05       -6.53      9.07 o 
 -17   5   9        0.27       11.97      8.34 o 
 -15   5   9        4.37        2.90      7.25 o 
 -13   5   9       19.19       22.85      7.98 o 
 -11   5   9      265.09      236.52     11.63 o 
  -9   5   9       68.64       72.93      7.98 o 
  -7   5   9      131.64      151.74      9.08 o 
  -5   5   9      334.45      328.32     11.63 o 
  -3   5   9        1.86       -3.63      5.80 o 
  -1   5   9        5.77        3.63      5.80 o 
   1   5   9       26.72       20.67      6.53 o 
   3   5   9      109.84      129.55      9.80 o 
   5   5   9       26.29       35.54      9.07 o 
 -16   6   9        2.22       -3.99      8.70 o 
 -14   6   9       12.35       15.59      7.98 o 
 -12   6   9       38.03       29.74      8.34 o 
 -10   6   9       74.16       73.29      8.34 o 
  -8   6   9     3676.94     3860.13     36.50 o 
  -6   6   9     2802.76     3012.87     31.85 o 
  -4   6   9       59.24       39.91      7.26 o 
  -2   6   9      285.80      287.80     11.99 o 
   0   6   9       77.23       63.87      5.25 o 
   2   6   9       13.36       19.95      7.25 o 
   4   6   9        1.36        1.81      7.98 o 
 -15   7   9       54.10       66.75     10.16 o 
 -13   7   9      368.69      423.82     14.90 o 
 -11   7   9      319.57      328.89     13.08 o 
  -9   7   9        6.89        1.81      6.89 o 
  -7   7   9       38.97       29.02      8.34 o 
  -5   7   9       36.92       48.24      7.62 o 
  -3   7   9      243.62      255.01     11.26 o 
  -1   7   9      106.83       78.75      8.35 o 
   1   7   9       11.35       20.67      6.53 o 
   3   7   9       13.72        8.70      8.34 o 
 -14   8   9       46.77       68.92      9.79 o 
 -12   8   9       12.92       14.51      7.98 o 
 -10   8   9      149.87      143.75     10.16 o 
  -8   8   9       54.12       58.04     11.61 o 
  -6   8   9       54.84       60.58      8.34 o 
  -4   8   9      253.87      255.75     11.62 o 
  -2   8   9       14.53       11.61      6.89 o 
   0   8   9       33.65       18.98      5.37 o 
   2   8   9       22.15       24.66      7.62 o 
   4   8   9       29.76       30.83     10.16 o 
 -13   9   9      107.63      100.88     11.61 o 
 -11   9   9      168.51      190.58     12.34 o 
  -9   9   9        2.48       58.38     10.88 o 
  -7   9   9     2090.73     2097.72     29.78 o 
  -5   9   9      259.96      241.94     12.71 o 
  -3   9   9       11.77       15.59      7.25 o 
  -1   9   9       11.54       13.78      7.25 o 
   1   9   9        1.32       -1.09      7.25 o 
   3   9   9        0.07       11.97      7.25 o 
 -12  10   9       56.51       56.95     10.16 o 
 -10  10   9      125.62      139.72     10.89 o 
  -8  10   9       14.91        7.98      8.34 o 
  -6  10   9      283.45      329.87     13.81 o 
  -4  10   9       43.57       43.53      9.07 o 
  -2  10   9      220.97      264.00     12.71 o 
   0  10   9        8.45       24.88      5.25 o 
   2  10   9      123.52      125.20     11.61 o 
 -11  11   9       37.66       65.65      9.43 o 
  -9  11   9       86.25       88.53     10.52 o 
  -7  11   9        3.62       -2.90      7.98 o 
  -5  11   9       68.17       54.78      9.43 o 
  -3  11   9      117.46      121.21     10.52 o 
  -1  11   9        1.63       -9.79      8.34 o 
 -10  12   9       38.77       57.31      9.79 o 
  -8  12   9       26.09       26.84      7.98 o 
  -6  12   9        4.13        2.18      7.98 o 
  -4  12   9       80.69       81.27     10.88 o 
  -2  12   9       19.21       26.11      8.70 o 
 -16   0  10       22.97       30.10      7.62 o 
 -14   0  10      141.30      171.69     10.53 o 
 -12   0  10     1294.87     1175.08     21.23 o 
 -10   0  10      545.42      467.17     16.02 o 
  -8   0  10     1040.77      942.47     16.45 o 
  -6   0  10     2874.60     2738.48     27.44 o 
  -4   0  10      896.46      869.44     16.07 o 
  -2   0  10      178.28      174.66      9.08 o 
   0   0  10      728.28      641.52     11.34 o 
   2   0  10        0.03        9.43      6.53 o 
   4   0  10       14.98       27.56      8.70 o 
 -17   1  10       10.17        6.53      8.34 o 
 -15   1  10       42.41       25.75      7.98 o 
 -13   1  10      540.54      445.50     14.56 o 
 -11   1  10     1108.23      945.71     17.91 o 
  -9   1  10      144.74      113.99      8.35 o 
  -7   1  10       88.73       63.87      6.89 o 
  -5   1  10      104.56       99.44      7.26 o 
  -3   1  10        5.49        3.26      5.80 o 
  -1   1  10       68.05       57.32      7.26 o 
   1   1  10        3.69        6.16      5.80 o 
   3   1  10        9.72       13.42      7.62 o 
   5   1  10        0.03        6.89      8.70 o 
 -16   2  10       21.90       27.93      7.62 o 
 -14   2  10      147.31      143.38     10.16 o 
 -12   2  10       12.12        1.09      6.53 o 
 -10   2  10      964.05      802.77     17.17 o 
  -8   2  10      180.61      198.64      9.44 o 
  -6   2  10        2.04       -0.73      5.44 o 
  -4   2  10       22.89       17.77      5.80 o 
  -2   2  10       76.05       86.35      7.62 o 
   0   2  10      179.35      165.83     13.25 o 
   2   2  10        4.10      -10.88      7.25 o 
   4   2  10        1.26       16.68      7.25 o 
 -17   3  10        1.18       -1.81      7.62 o 
 -15   3  10       23.93       15.96      7.62 o 
 -13   3  10       66.25       35.19      7.98 o 
 -11   3  10       84.90       73.30      7.98 o 
  -9   3  10      156.73      140.14      9.08 o 
  -7   3  10      239.00      236.87     10.17 o 
  -5   3  10       24.31       25.75      6.17 o 
  -3   3  10       17.61       17.41      6.17 o 
  -1   3  10       29.15       40.62      7.25 o 
   1   3  10        9.45        4.35      6.89 o 
   3   3  10        7.42       14.87      7.25 o 
 -16   4  10      108.66      118.29     10.89 o 
 -14   4  10       63.94       44.26      8.71 o 
 -12   4  10      133.32      102.36      9.07 o 
 -10   4  10       29.55       29.02      7.62 o 
  -8   4  10     1206.58     1232.29     21.59 o 
  -6   4  10      779.92      801.01     17.51 o 
  -4   4  10       48.42       34.83      7.26 o 
  -2   4  10      262.54      246.69     11.26 o 
   0   4  10        0.00       -0.78      4.27 o 
   2   4  10        0.01       -3.26      6.89 o 
   4   4  10        2.80       -3.26      7.98 o 
 -15   5  10      175.62      202.57     11.98 o 
 -13   5  10       20.16       23.21      8.34 o 
 -11   5  10      653.12      658.21     17.85 o 
  -9   5  10      132.41      137.57     10.16 o 
  -7   5  10       30.16       49.69      7.62 o 
  -5   5  10      356.10      398.84     13.45 o 
  -3   5  10       48.42       48.97      7.62 o 
  -1   5  10       43.65       55.50      7.98 o 
   1   5  10       79.27       70.75      8.34 o 
   3   5  10       12.87       15.59      7.98 o 
 -16   6  10        5.77       18.13      8.70 o 
 -14   6  10        4.79        4.71      7.62 o 
 -12   6  10        5.06        7.25      7.62 o 
 -10   6  10       17.60       41.35      7.98 o 
  -8   6  10       37.90       34.82      8.34 o 
  -6   6  10      176.35      178.28     11.26 o 
  -4   6  10       46.43       44.62      8.34 o 
  -2   6  10       14.25       15.23      7.62 o 
   0   6  10        2.44        5.40     10.70 o 
   2   6  10       35.99       32.28      8.71 o 
 -15   7  10       16.25        8.34      9.43 o 
 -13   7  10       14.09       17.77      8.34 o 
 -11   7  10       30.99       31.19      7.98 o 
  -9   7  10       51.98       62.76      8.34 o 
  -7   7  10       19.21       23.21      8.70 o 
  -5   7  10     1312.75     1339.49     24.15 o 
  -3   7  10      147.47      166.25     10.53 o 
  -1   7  10        0.11        7.62      6.53 o 
   1   7  10       10.00        5.80      6.89 o 
   3   7  10        0.03       -3.26      7.98 o 
 -14   8  10       11.75       13.06      8.70 o 
 -12   8  10        6.33        9.43      8.70 o 
 -10   8  10      270.14      301.14     13.44 o 
  -8   8  10       41.11       41.71      9.07 o 
  -6   8  10      999.37      999.46     21.90 o 
  -4   8  10      394.04      419.56     15.63 o 
  -2   8  10       63.67       61.67      9.07 o 
   0   8  10        0.13       -1.45      5.13 o 
   2   8  10        0.30        0.36      7.25 o 
 -13   9  10       74.66      110.65     11.25 o 
 -11   9  10       45.44       56.95      9.07 o 
  -9   9  10      238.00      272.75     13.44 o 
  -7   9  10        0.98        4.71      8.34 o 
  -5   9  10        8.09        1.09      8.70 o 
  -3   9  10       51.38       58.40      9.43 o 
  -1   9  10        1.14       11.24      7.25 o 
   1   9  10        1.25        0.36      7.62 o 
 -12  10  10        5.37       20.67      9.07 o 
 -10  10  10       32.94       37.36     10.88 o 
  -8  10  10        8.68       16.68      9.07 o 
  -6  10  10        2.68        0.00      8.70 o 
  -4  10  10      127.69      121.94     11.25 o 
  -2  10  10        1.26       11.24      7.98 o 
   0  10  10        4.65        0.25      5.77 o 
  -9  11  10       46.39       48.97      9.07 o 
  -7  11  10        1.73       13.05      7.98 o 
  -5  11  10       48.54       37.00      9.07 o 
  -3  11  10        6.25       10.52      8.70 o 
  -6  12  10       21.64       32.28      8.70 o 
 -17   1  11        0.81       -0.36      7.62 o 
 -15   1  11       46.86       53.32      8.71 o 
 -13   1  11      132.92      133.93     10.16 o 
 -11   1  11      758.46      673.29     17.13 o 
  -9   1  11       49.46       48.61      7.62 o 
  -7   1  11       10.10       18.13      6.17 o 
  -5   1  11       83.30       75.47      7.98 o 
  -3   1  11       43.93       39.90      7.25 o 
  -1   1  11       19.12       22.85      7.25 o 
   1   1  11       20.85       27.93      7.25 o 
   3   1  11       10.31       25.75      8.34 o 
 -16   2  11        3.24        9.07      7.62 o 
 -14   2  11        0.28       -2.54      7.25 o 
 -12   2  11        2.09        4.71      6.89 o 
 -10   2  11       13.47       14.87      6.53 o 
  -8   2  11      184.51      161.59      9.80 o 
  -6   2  11       35.93       31.56      6.89 o 
  -4   2  11        0.37       -5.80      6.53 o 
  -2   2  11      200.70      195.36     10.53 o 
   0   2  11       57.65       40.95      5.90 o 
   2   2  11        6.45       -5.80      8.34 o 
 -15   3  11       70.58       79.81      9.07 o 
 -13   3  11        6.56       12.33      6.53 o 
 -11   3  11      100.45       89.63      9.07 o 
  -9   3  11      192.26      193.91     10.89 o 
  -7   3  11      214.78      230.62     11.26 o 
  -5   3  11      341.11      377.68     13.81 o 
  -3   3  11      317.34      347.06     12.72 o 
  -1   3  11       28.53       41.35      7.98 o 
   1   3  11        4.63        5.80      6.89 o 
   3   3  11       12.08       -8.34      9.43 o 
 -16   4  11       24.89       33.00      9.07 o 
 -14   4  11       70.54       71.47      9.43 o 
 -12   4  11        0.35        1.09      6.53 o 
 -10   4  11      645.07      588.94     16.75 o 
  -8   4  11      863.10      922.59     20.06 o 
  -6   4  11        2.18        3.63      6.53 o 
  -4   4  11       46.26       44.62      7.98 o 
  -2   4  11      198.53      199.34     11.62 o 
   0   4  11       15.81       13.50      5.47 o 
   2   4  11       16.93       31.19      8.70 o 
 -15   5  11       20.54       49.32      8.34 o 
 -13   5  11       22.81       35.54      8.34 o 
 -11   5  11      101.40      103.78      9.07 o 
  -9   5  11        9.36        7.98      7.62 o 
  -7   5  11       30.18       30.83      8.34 o 
  -5   5  11      170.32      178.26     11.62 o 
  -3   5  11       75.43       77.28      8.71 o 
  -1   5  11        7.45        8.70      7.62 o 
   1   5  11        6.85        6.89      7.98 o 
 -14   6  11       27.83       43.16      9.07 o 
 -12   6  11      105.83      130.63     10.16 o 
 -10   6  11        6.38       -3.63      7.98 o 
  -8   6  11        8.11        2.90      7.98 o 
  -6   6  11      981.85     1029.28     22.26 o 
  -4   6  11      711.65      759.96     19.67 o 
  -2   6  11       70.18       59.14      9.80 o 
   0   6  11       40.27       51.72     15.78 o 
 -13   7  11        0.26       11.60      7.98 o 
 -11   7  11      654.85      756.99     20.03 o 
  -9   7  11      332.95      341.60     13.81 o 
  -7   7  11       11.39       12.33      7.98 o 
  -5   7  11       74.31       66.39     10.52 o 
  -3   7  11        1.30       -3.63      8.34 o 
  -1   7  11       43.14       60.58     10.16 o 
   1   7  11        4.71       -5.44      7.98 o 
 -12   8  11        2.33       -0.73      8.70 o 
 -10   8  11       74.41       79.09     10.16 o 
  -8   8  11       27.13       25.75      8.34 o 
  -6   8  11       46.89       87.78     10.16 o 
  -4   8  11        3.97        8.34      8.70 o 
  -2   8  11      202.83      203.32     13.43 o 
   0   8  11        0.92       -5.03      5.77 o 
 -11   9  11       49.01       58.76      9.43 o 
  -9   9  11       16.26       21.03      8.70 o 
  -7   9  11       26.34       40.26      9.07 o 
  -5   9  11      403.00      432.95     16.72 o 
  -3   9  11      291.94      311.31     15.26 o 
 -10  10  11        4.97       -1.81      9.79 o 
  -8  10  11        8.13       11.60      8.34 o 
  -6  10  11       41.03       67.83      9.79 o 
  -4  10  11        1.30       -0.36      9.07 o 
 -16   0  12       67.95       71.10      9.43 o 
 -14   0  12        0.23        6.53      6.89 o 
 -12   0  12       74.33       95.06     10.88 o 
 -10   0  12      329.35      320.54     12.72 o 
  -8   0  12      448.66      375.73     13.82 o 
  -6   0  12      255.41      266.99     11.99 o 
  -4   0  12      171.17      172.81     10.89 o 
  -2   0  12       43.16       38.81      8.34 o 
   0   0  12        5.23        8.45      6.28 o 
 -15   1  12        0.08        3.99      7.25 o 
 -13   1  12        0.00        9.07      6.89 o 
 -11   1  12      376.80      311.54     13.09 o 
  -9   1  12      435.51      380.42     14.55 o 
  -7   1  12        8.59        6.53      6.53 o 
  -5   1  12        4.90        2.18      7.25 o 
  -3   1  12        3.24        7.25      6.89 o 
  -1   1  12       13.57       18.86      7.25 o 
   1   1  12        0.71        7.62      7.62 o 
 -16   2  12       42.52       43.89      8.34 o 
 -14   2  12        3.77       -6.16      7.98 o 
 -12   2  12      398.24      357.74     14.18 o 
 -10   2  12       24.92       17.41      7.98 o 
  -8   2  12      976.95      970.16     20.44 o 
  -6   2  12      108.73      109.59      9.80 o 
  -4   2  12       52.67       60.22      8.71 o 
  -2   2  12        0.70        0.36      7.62 o 
   0   2  12      105.88      113.07      7.39 o 
 -15   3  12       63.77       72.92      9.79 o 
 -13   3  12       12.87       25.39      7.98 o 
 -11   3  12       30.24       33.37      7.98 o 
  -9   3  12      387.36      410.46     14.18 o 
  -7   3  12      312.35      324.50     13.08 o 
  -5   3  12       19.38        5.44      7.98 o 
  -3   3  12        4.64       15.96      8.34 o 
  -1   3  12        7.10       27.56      7.62 o 
 -14   4  12       29.53       34.46      8.34 o 
 -12   4  12        0.71        6.89      7.98 o 
 -10   4  12        0.36       -5.08      6.89 o 
  -8   4  12       49.03       49.70      8.71 o 
  -6   4  12      132.08      134.29     10.89 o 
  -4   4  12      250.01      297.47     13.80 o 
  -2   4  12        6.83       17.41      7.98 o 
   0   4  12       63.97       55.95      6.77 o 
 -15   5  12       16.32       30.10      8.70 o 
 -13   5  12       34.18       46.06      9.07 o 
 -11   5  12       16.67       13.42      7.62 o 
  -9   5  12       56.59       54.05      8.71 o 
  -7   5  12      228.48      230.97     12.71 o 
  -5   5  12       15.37       13.06      8.70 o 
  -3   5  12      265.77      297.48     14.53 o 
  -1   5  12       11.21       19.58      8.70 o 
 -14   6  12       24.63       34.09      9.07 o 
 -12   6  12       27.15       25.75      9.07 o 
 -10   6  12       38.21       30.47      8.71 o 
  -8   6  12       16.70       12.69      8.34 o 
  -6   6  12      122.52      159.68     12.34 o 
  -4   6  12      102.22      125.55     11.25 o 
  -2   6  12       13.60       18.13      9.43 o 
 -13   7  12       10.41       10.52      8.34 o 
 -11   7  12        0.98       -0.36      7.98 o 
  -9   7  12       24.47       23.94      9.07 o 
  -7   7  12        3.12       14.14      8.70 o 
  -5   7  12       11.32        3.63      9.79 o 
  -3   7  12      304.32      336.76     15.62 o 
 -12   8  12       14.61       13.42      8.70 o 
 -10   8  12        4.95        1.81      8.70 o 
  -8   8  12      160.67      223.60     14.16 o 
  -6   8  12       22.17       24.66      8.70 o 
  -4   8  12      226.58      220.41     14.52 o 
  -9   9  12       77.34       97.59     10.88 o 
  -7   9  12      120.40      151.69     12.70 o 
  -5   9  12        0.03        7.25      9.07 o 
 -15   1  13        2.85        3.63      7.98 o 
 -13   1  13       57.75       54.05      9.07 o 
 -11   1  13       57.59       60.58      8.71 o 
  -9   1  13      204.33      189.17     11.98 o 
  -7   1  13        0.09       -1.81      7.62 o 
  -5   1  13       42.08       60.58      8.34 o 
  -3   1  13       27.15       38.08      7.62 o 
 -14   2  13        0.01       -2.18      7.98 o 
 -12   2  13        1.76       -9.43      7.62 o 
 -10   2  13        2.51        5.80      7.25 o 
  -8   2  13       10.76       -0.36      7.98 o 
  -6   2  13      218.62      229.13     12.71 o 
  -4   2  13        7.83        5.80      8.70 o 
  -2   2  13        3.81       -1.45      8.34 o 
 -13   3  13        9.05       18.86      7.98 o 
 -11   3  13        7.47        5.08      8.34 o 
  -9   3  13       80.02       85.99      9.07 o 
  -7   3  13       34.73       42.07      9.07 o 
  -5   3  13       16.63       17.05      9.07 o 
  -3   3  13       74.86      105.94     10.88 o 
 -14   4  13        0.03       -0.73      7.98 o 
 -12   4  13      114.96      123.38     11.25 o 
 -10   4  13       24.71       31.55      8.34 o 
  -8   4  13       72.62       63.13      9.80 o 
  -6   4  13      448.27      475.98     17.45 o 
  -4   4  13        0.03        3.99      8.34 o 
 -13   5  13        0.23      -12.51      8.34 o 
 -11   5  13        0.00       -4.71      7.98 o 
  -9   5  13        1.07       -5.08      7.98 o 
  -7   5  13       19.05       30.46      9.43 o 
  -5   5  13       16.39       24.30      9.07 o 
  -3   5  13       23.83       35.54      9.79 o 
 -12   6  13        7.50       13.78      8.70 o 
 -10   6  13        7.01       23.21      7.98 o 
  -8   6  13        2.32       -6.89      8.70 o 
  -6   6  13        7.03       10.52      9.79 o 
  -4   6  13       48.02       49.33     10.52 o 
  -9   7  13      124.51      168.02     12.34 o 
  -7   7  13       21.94        0.00     11.61 o 
 -12   0  14       34.57       49.69      9.07 o 
 -10   0  14      161.13      179.67     12.34 o 
  -8   0  14      198.85      206.22     12.71 o 
  -6   0  14      398.82      395.83     16.36 o 
 -13   1  14       28.16       37.36      8.70 o 
 -11   1  14       55.46       46.07      9.79 o 
  -9   1  14        2.33       -6.53      7.98 o 
  -7   1  14      256.15      299.62     14.53 o 
  -5   1  14       29.54       27.56      8.70 o 
 -12   2  14        6.29       11.24      7.98 o 
 -10   2  14       72.58       76.55      9.80 o 
  -8   2  14        4.79        1.09      8.34 o 
  -6   2  14      174.89      190.58     13.07 o 
 -11   3  14        0.02       17.41      7.25 o 
  -9   3  14        2.33       -1.45      8.34 o 
  -7   3  14       64.63       76.54     10.88 o 
 -10   4  14       15.34       18.13      8.34 o 
  -8   4  14        9.72        3.26      8.34 o 
                                                 
